# Supplementary material for: Decoupling agriculture pollution and carbon reduction from economic growth in the Yangtze River Delta, China
Source: PLoS One. 2023 Jan 20;18(1):e0280268. doi: 10.1371/journal.pone.0280268 (PMC9858329; doi:10.1371/journal.pone.0280268)
Supplement: S1 Table — (XLSX) [file pone.0280268.s001.xlsx]

## Sheet: C-AGDP assignment
City	2011	2012	2013	2014	2015	2016	2017	2018	2019	2020
Anqing	7	7	7	7	7	8	8	8	8	7
Bengbu	7	7	7	8	7	8	8	8	8	8
Bozhou	7	7	7	1	3	8	7	8	8	7
Chizhou	7	8	7	8	7	8	8	8	8	8
Chuzhou	7	7	7	7	8	8	8	6	7	8
Fuyang	7	7	7	3	7	7	7	8	8	7
Hefei	7	7	7	8	8	8	8	8	8	7
Huaibei	7	7	8	3	7	8	8	8	8	7
Huainan	7	3	7	7	3	8	8	8	8	8
Huangshanshi	7	7	7	3	7	8	8	6	8	7
Luan	7	7	3	8	6	8	8	8	8	8
Ma'anshan	7	8	7	1	8	8	7	8	8	8
Sùzhou	7	7	7	7	7	1	6	6	8	7
Tongling	7	7	7	8	7	8	8	8	8	7
Wuhu	7	8	7	1	7	8	8	8	8	8
Xuancheng	7	7	7	6	7	8	8	8	8	7
Changzhou	8	7	7	8	7	8	8	6	8	3
Huaian	7	7	7	7	7	8	8	8	8	7
Lianyungang	1	7	8	8	8	8	8	8	8	8
Nanjing	8	7	8	7	8	8	8	8	8	7
Nantong	1	7	8	1	8	3	8	7	8	3
Suqian	1	7	8	7	8	7	7	8	8	7
Suzhou	8	7	7	7	8	8	8	6	7	1
Tàizhou	7	8	8	8	8	8	8	8	8	3
Wuxi	7	7	7	7	6	6	6	7	6	8
Xuzhou	8	7	8	8	8	8	8	8	8	7
Yancheng	1	8	8	3	7	8	8	7	8	7
Yangzhou	1	7	8	3	7	7	8	8	8	7
Zhenjiang	8	8	8	1	8	8	8	6	8	3
Shanghai	3	7	7	7	7	7	7	7	6	7
Hangzhou	7	7	8	8	8	8	8	8	7	8
Huzhou	7	8	8	6	8	8	8	8	8	7
Jiaxing	8	8	6	6	6	6	7	6	8	7
Jinhua	7	7	3	8	8	8	6	8	8	8
Lishui	8	7	7	8	8	8	8	8	8	7
Ningbo	7	7	8	8	8	8	8	8	8	8
Quzhou	7	7	8	6	8	8	7	8	8	3
Shaoxing	7	7	8	7	8	8	8	8	8	7
Taizhou	7	7	7	8	7	8	8	8	8	7
Wenzhou	8	8	6	8	8	8	8	8	8	7
Zhoushan	7	8	7	7	7	7	7	7	8	8

## Sheet: COD-AGDP assignment
City	2011	2012	2013	2014	2015	2016	2017	2018	2019	2020
Anqing	7	7	7	6	7	8	8	8	8	3
Bengbu	7	7	7	7	7	7	8	8	8	3
Bozhou	8	7	7	1	8	8	7	8	8	3
Chizhou	8	7	7	7	8	8	8	8	8	3
Chuzhou	7	7	7	7	8	8	8	6	8	3
Fuyang	7	7	7	3	7	7	7	8	7	7
Hefei	7	7	8	8	8	8	8	8	8	7
Huaibei	8	7	7	3	3	3	8	8	8	3
Huainan	7	3	7	7	3	7	8	8	8	7
Huangshanshi	8	7	8	3	8	8	8	6	7	3
Luan	8	7	7	7	6	7	7	8	8	7
Ma'anshan	7	8	7	1	8	8	8	8	8	3
Sùzhou	7	7	7	7	7	1	1	6	7	3
Tongling	7	7	7	3	7	8	8	8	8	3
Wuhu	7	7	8	1	3	7	8	8	7	7
Xuancheng	8	7	8	6	7	7	8	8	7	7
Changzhou	7	1	7	8	8	8	8	6	8	3
Huaian	7	8	7	7	8	8	8	8	8	3
Lianyungang	1	7	7	7	8	7	7	8	8	7
Nanjing	7	8	7	7	8	8	8	8	8	3
Nantong	1	7	8	7	7	8	8	8	8	3
Suqian	1	8	7	7	7	8	8	8	8	3
Suzhou	7	7	8	7	8	8	8	6	6	1
Tàizhou	1	7	7	3	7	8	8	8	8	3
Wuxi	7	1	7	6	6	6	6	6	6	7
Xuzhou	7	1	8	8	8	8	8	8	8	3
Yancheng	1	7	7	3	7	8	8	7	8	3
Yangzhou	1	8	8	8	7	8	7	8	8	3
Zhenjiang	7	7	7	7	7	8	8	6	8	3
Shanghai	3	3	3	3	7	6	6	6	6	1
Hangzhou	7	7	7	8	8	8	8	8	8	3
Huzhou	7	7	8	6	3	8	8	3	3	3
Jiaxing	8	8	6	6	6	6	1	1	8	3
Jinhua	7	8	8	8	8	8	6	3	7	3
Lishui	8	8	8	8	8	8	8	8	8	3
Ningbo	7	7	8	8	8	8	8	8	8	3
Quzhou	7	7	8	6	8	8	1	8	8	3
Shaoxing	7	7	8	8	8	8	8	8	8	3
Taizhou	7	8	7	8	7	8	8	8	8	3
Wenzhou	8	8	6	7	8	7	8	8	7	3
Zhoushan	7	7	7	3	7	7	8	7	7	7

## Sheet: TN-AGDP assignment
City	2011	2012	2013	2014	2015	2016	2017	2018	2019	2020
Anqing	7	7	7	1	7	8	8	8	8	8
Bengbu	7	7	7	8	7	8	8	8	8	8
Bozhou	7	7	7	1	8	8	8	8	8	8
Chizhou	7	8	7	8	8	8	8	8	8	8
Chuzhou	7	7	7	7	7	8	8	6	8	8
Fuyang	7	7	7	7	8	8	8	8	8	8
Hefei	7	8	7	7	8	8	8	8	8	8
Huaibei	7	7	8	7	3	8	8	8	8	8
Huainan	7	3	7	3	3	8	8	8	8	8
Huangshanshi	8	7	8	8	7	8	8	6	8	8
Luan	7	7	7	8	6	8	8	8	8	8
Ma'anshan	7	8	8	7	8	8	8	8	8	8
Sùzhou	7	7	7	7	8	7	6	6	8	7
Tongling	7	7	7	3	7	8	8	8	8	8
Wuhu	7	7	7	1	7	8	8	8	8	8
Xuancheng	7	8	7	6	7	8	8	8	8	8
Changzhou	8	7	8	8	7	8	8	6	8	8
Huaian	7	7	7	7	7	8	8	8	8	8
Lianyungang	1	7	7	7	8	7	8	8	8	8
Nanjing	8	8	8	8	8	8	8	8	8	8
Nantong	7	7	8	6	8	8	8	8	8	8
Suqian	1	7	8	8	8	8	8	8	8	8
Suzhou	8	7	8	7	8	8	8	6	7	6
Tàizhou	7	8	8	8	8	8	8	8	8	7
Wuxi	8	7	8	7	6	6	6	7	6	8
Xuzhou	8	7	8	8	8	8	8	8	8	8
Yancheng	7	8	8	8	8	8	8	8	8	8
Yangzhou	7	7	7	7	7	8	8	8	8	7
Zhenjiang	8	8	8	7	8	8	8	6	8	7
Shanghai	7	3	8	3	1	1	1	1	1	6
Hangzhou	8	8	8	8	8	8	8	8	8	8
Huzhou	7	8	8	6	8	8	8	8	8	7
Jiaxing	8	8	7	6	7	7	7	6	8	8
Jinhua	7	7	3	8	8	8	6	8	8	8
Lishui	8	8	7	8	8	8	7	8	8	8
Ningbo	7	7	7	8	8	8	8	8	8	8
Quzhou	7	8	8	6	8	8	1	8	8	8
Shaoxing	7	7	8	3	8	8	8	8	8	8
Taizhou	8	7	7	8	7	7	7	8	8	8
Wenzhou	8	8	1	8	8	8	8	8	8	8
Zhoushan	7	7	7	3	7	7	8	7	7	7

## Sheet: TP-AGDP assignment
City	2011	2012	2013	2014	2015	2016	2017	2018	2019	2020
Anqing	7	7	7	1	7	8	8	8	8	8
Bengbu	7	7	7	8	7	8	8	8	8	8
Bozhou	7	7	7	1	8	8	8	8	8	7
Chizhou	7	8	7	8	8	8	8	8	8	7
Chuzhou	7	7	7	7	7	8	8	6	8	8
Fuyang	7	7	7	7	8	8	8	8	8	8
Hefei	7	7	8	7	8	8	8	8	8	8
Huaibei	7	7	8	7	3	8	8	8	8	8
Huainan	7	3	7	3	3	8	8	8	8	8
Huangshanshi	8	7	8	8	7	8	8	6	8	8
Luan	7	7	7	8	6	8	8	8	8	8
Ma'anshan	7	8	8	7	8	8	8	8	8	8
Sùzhou	7	7	7	7	8	7	6	6	8	7
Tongling	7	7	7	3	7	8	8	8	8	8
Wuhu	7	7	7	1	7	8	8	8	8	8
Xuancheng	7	8	7	6	7	8	8	8	8	8
Changzhou	8	7	7	8	7	8	8	6	8	7
Huaian	7	7	7	7	7	8	8	8	8	8
Lianyungang	1	7	7	7	8	8	8	8	8	8
Nanjing	8	8	8	8	8	8	8	8	8	8
Nantong	7	7	8	6	8	8	8	8	8	7
Suqian	1	7	8	8	8	8	8	8	8	8
Suzhou	8	7	8	7	8	8	8	6	7	6
Tàizhou	7	8	8	8	8	8	8	8	8	7
Wuxi	8	7	8	7	6	6	6	7	6	8
Xuzhou	8	7	8	8	8	8	8	8	8	8
Yancheng	7	8	8	8	8	8	8	8	8	7
Yangzhou	7	7	7	7	7	8	8	8	8	7
Zhenjiang	8	8	8	7	8	8	8	6	8	7
Shanghai	7	3	8	3	1	1	7	1	7	6
Hangzhou	8	8	8	8	8	8	8	8	8	8
Huzhou	7	8	8	6	8	8	8	8	8	7
Jiaxing	7	8	7	6	7	7	7	6	8	8
Jinhua	7	7	3	8	8	8	6	8	8	8
Lishui	7	8	7	8	8	8	7	8	8	8
Ningbo	7	7	7	8	8	8	8	8	8	8
Quzhou	7	8	8	6	8	8	1	8	8	7
Shaoxing	7	7	8	3	8	8	8	8	8	8
Taizhou	8	7	7	8	7	8	7	8	8	8
Wenzhou	8	8	7	8	8	8	8	8	8	7
Zhoushan	7	7	7	3	7	7	8	7	7	7
