# Supplementary material for: Decoupling agriculture pollution and carbon reduction from economic growth in the Yangtze River Delta, China
Source: PLoS One. 2023 Jan 20;18(1):e0280268. doi: 10.1371/journal.pone.0280268 (PMC9858329; doi:10.1371/journal.pone.0280268)
Supplement: S2 Table — (XLSX) [file pone.0280268.s002.xlsx]

## Sheet: 2011
City	Year	Economic growth change rate（%）	Carbon growth change rate（%）	COD growth change rate（%）	TN growth change rate（%）	TP growth change rate（%）
Anqing	2011	13.4968	2.4943	2.45823	4.51285	4.3438
Bengbu	2011	16.0826	2.64357	1.16457	2.96208	2.91016
Bozhou	2011	16.3923	2.3635	-1.24874	0.376271	0.388206
Chizhou	2011	18.8133	1.45591	-0.429421	3.23395	3.34013
Chuzhou	2011	14.3517	2.67249	0.663179	3.70602	3.62999
Fuyang	2011	15.1226	1.90423	1.16002	2.04173	2.01624
Hefei	2011	36.2501	32.0894	20.7154	36.3923	35.2789
Huaibei	2011	13.7129	9.79122	-6.17793	11.6188	11.2666
Huainan	2011	8.93556	0.981353	1.14444	0.777346	0.766621
Huangshanshi	2011	12.5887	0.973374	-1.38497	-0.0606997	-0.0184973
Luan	2011	12.1887	1.69433	-1.44248	1.24613	1.23145
Ma'anshan	2011	57.4306	62.4223	46.144	68.8901	68.83
Sùzhou	2011	16.5816	1.60057	2.22671	1.51677	1.4734
Tongling	2011	12.2727	0.526083	0.15642	4.03662	3.80227
Wuhu	2011	54.1725	48.0295	59.0771	52.6845	51.9895
Xuancheng	2011	13.2948	2.70048	-0.610576	2.63423	2.52061
Changzhou	2011	55.3477	-0.255682	6.65159	-2.19611	-1.95591
Huaian	2011	3.98805	0.96015	0.933859	1.07274	1.05553
Lianyungang	2011	-11.1517	0.311505	9.88819	0.26847	0.338485
Nanjing	2011	13.3804	-4.35154	0.974198	-6.32895	-5.96378
Nantong	2011	-49.7722	0.384181	3.71213	-2.18098	-1.92632
Suzhou	2011	25.7152	-5.15093	1.27984	-4.06766	-4.1451
Suqian	2011	-6.84141	3.49571	0.298275	3.36203	3.28906
Tàizhou	2011	-23.3127	-0.589826	3.62279	-3.23113	-3.01871
Wuxi	2011	68.6316	0.584923	2.3916	-4.22964	-3.86647
Xuzhou	2011	32.1498	-0.246418	1.57592	-0.738902	-0.66605
Yancheng	2011	-102.78	0.0467987	1.92931	-1.99545	-1.78257
Yangzhou	2011	-60.1369	2.86864	0.0751694	-0.501093	-0.51475
Zhenjiang	2011	21.5152	-2.95068	4.49684	-10.1723	-9.85681
Shanghai	2011	9.48276	11.7334	28.1152	11.1726	10.2516
Hangzhou	2011	13.2745	2.02034	2.21669	-3.59012	-2.93279
Huzhou	2011	10.3252	1.91143	6.09361	0.839905	0.842777
Jiaxing	2011	9.60157	-0.627995	-0.550424	-0.0431834	0.0184952
Jinhua	2011	13.1375	0.0178148	0.732962	2.65079	2.90187
Lishui	2011	12.7656	-1.51951	-4.37706	-0.131623	0.0562578
Ningbo	2011	13.8795	4.47872	2.83405	1.94731	2.20994
Quzhou	2011	14.356	4.47219	7.19999	2.55993	3.70899
Shaoxing	2011	12.3771	1.41917	2.74917	0.13028	0.192491
Taizhou	2011	14.8382	1.46362	1.22826	-0.40872	-0.167458
Wenzhou	2011	12.5696	-1.07987	-5.09628	-2.70197	-2.68728
Zhoushan	2011	21.7671	0.566221	7.12211	8.72879	8.46688

## Sheet: 2014
City	Year	Economic growth change rate（%）	Carbon growth change rate（%）	COD growth change rate（%）	TN growth change rate（%）	TP-growth change rate（%）
Anqing	2014	-0.654456	-0.415978	-1.22681	3.80855	3.57744
Bengbu	2014	3.35856	-0.384606	1.74509	-1.05447	-0.98989
Bozhou	2014	-0.23648	2.30286	0.175445	2.38764	2.41286
Chizhou	2014	1.69195	-1.19877	0.826787	-2.20712	-2.12011
Chuzhou	2014	2.77882	1.74152	1.96303	2.21953	2.2156
Fuyang	2014	1.61704	2.38676	1.9871	1.26861	1.30068
Hefei	2014	2.03685	-0.0128526	-0.790446	0.418857	0.484758
Huaibei	2014	1.63821	2.63712	2.55356	1.92645	1.93331
Huainan	2014	3.82223	4.17759	1.63279	6.73842	6.66258
Huangshanshi	2014	0.768222	1.46874	3.72717	-1.07624	-0.596744
Luan	2014	2.60676	-2.52933	1.538	-4.00666	-3.78427
Ma'anshan	2014	-3.34891	0.258043	0.424778	-2.58498	-2.6752
Sùzhou	2014	3.27724	1.71428	1.73348	1.07602	1.13174
Tongling	2014	0.0794913	-0.101609	2.28282	0.506645	0.419921
Wuhu	2014	-8.94612	2.09421	1.7883	9.56788	9.38373
Xuancheng	2014	-1.66214	-7.44958	-8.42916	-8.64761	-8.11816
Changzhou	2014	0.245558	-5.05495	-0.318707	-0.304256	-0.0536786
Huaian	2014	5.02108	2.77912	1.89503	3.15911	3.07187
Lianyungang	2014	1.0726	-0.0345862	0.880426	0.858173	0.583772
Nanjing	2014	4.48541	1.65479	0.505691	-3.60675	-3.4116
Nantong	2014	-1.71982	0.784329	-0.0320011	-2.76625	-2.79717
Suzhou	2014	-5.15247	-4.18603	-4.07819	-3.80152	-4.40542
Suqian	2014	4.61501	0.149281	0.905884	-1.1736	-1.09775
Tàizhou	2014	1.60096	-0.801275	1.9981	-2.06545	-1.91649
Wuxi	2014	-7.53638	-6.91236	-9.52707	-4.74672	-5.13535
Xuzhou	2014	8.69198	-0.376136	-1.3467	-1.33276	-1.28299
Yancheng	2014	0.0653728	0.102938	3.46838	-1.89115	-1.68766
Yangzhou	2014	1.27991	1.8757	-0.674735	0.342724	0.226739
Zhenjiang	2014	-6.21655	2.02861	-2.01627	-4.81435	-5.28203
Shanghai	2014	0.250076	0.278854	1.85367	6.68199	5.87808
Hangzhou	2014	0.450079	-7.29852	-10.0863	-5.5775	-7.73091
Huzhou	2014	-4.33771	-11.8401	-17.9996	-10.7786	-12.0395
Jiaxing	2014	-3.63381	-22.3273	-106.289	-5.59356	-9.26136
Jinhua	2014	1.073	-13.2966	-35.7003	-12.8064	-13.849
Lishui	2014	4.27542	-1.63232	-9.13273	-1.03036	-1.73015
Ningbo	2014	0.915187	-1.92745	-2.90139	-1.44891	-2.21679
Quzhou	2014	-0.204081	-14.8004	-31.9827	-7.7451	-9.61758
Shaoxing	2014	1.13288	0.935679	-14.1766	5.68839	4.34744
Taizhou	2014	1.56377	-0.0826847	-1.48689	-2.41393	-3.22231
Wenzhou	2014	2.92095	-1.05471	0.0326036	-3.92495	-3.87876
Zhoushan	2014	4.37971	1.95724	6.52546	6.69209	6.58174

## Sheet: 2020
City	Year	Economic growth change rate（%）	Carbon growth change rate（%）	COD growth change rate（%）	TN growth change rate（%）	TP growth change rate（%）
Anqing	2020	10.0753	2.59628	14.7123	-1.71859	-1.14167
Bengbu	2020	8.11341	-0.73669	12.7158	-4.08922	-4.11585
Bozhou	2020	7.08044	2.66524	14.0161	-0.698361	0.0607768
Chizhou	2020	5.0051	-0.341167	11.4266	-0.631552	1.14202
Chuzhou	2020	8.20451	-0.464117	12.3077	-2.2552	-1.67726
Fuyang	2020	10.6023	2.60138	10.6346	-0.981749	-0.522405
Hefei	2020	12.175	1.88856	12.6945	-1.82912	-1.68684
Huaibei	2020	9.35905	1.12574	29.4546	-7.98517	-8.62747
Huainan	2020	8.61185	-3.73325	2.47567	-2.43359	-1.98844
Huangshanshi	2020	8.10891	2.69063	13.0258	-2.43372	-1.45033
Luan	2020	9.04596	-0.341506	3.63923	-1.59411	-0.872599
Ma'anshan	2020	5.13157	-0.245942	9.74553	-1.3886	-0.797047
Sùzhou	2020	7.38032	3.49377	18.8595	0.250752	1.16463
Tongling	2020	6.57335	0.927449	12.6515	-3.61659	-2.87108
Wuhu	2020	9.27829	-0.112302	10.9738	-2.2448	-1.80445
Xuancheng	2020	7.37076	0.587548	6.32083	-1.94207	-1.62274
Changzhou	2020	4.44309	10.7587	20.0495	-0.663862	2.21576
Huaian	2020	5.73346	2.1858	23.4026	-1.40017	-0.748896
Lianyungang	2020	6.06061	-1.91229	0.610813	-2.17937	-2.2246
Nanjing	2020	3.02561	1.13074	9.57049	-4.23163	-3.21771
Nantong	2020	6.5097	15.0036	12.3303	-0.290687	0.219176
Suzhou	2020	-0.152749	0.0650449	1.69119	-2.55128	-2.25206
Suqian	2020	4.92384	5.07317	24.2198	-0.847898	-0.155468
Tàizhou	2020	4.75415	6.27075	18.1705	1.36748	0.889399
Wuxi	2020	4.36378	-3.0494	4.13601	-3.10984	-3.04122
Xuzhou	2020	4.98872	3.23005	20.2987	-2.08626	-1.78754
Yancheng	2020	6.24622	3.23837	10.0508	-0.207006	0.2097
Yangzhou	2020	4.65677	5.49854	20.5238	1.3384	1.63099
Zhenjiang	2020	6.07358	10.6279	25.6184	2.07643	4.3923
Shanghai	2020	-13.159	-8.02285	5.433	-60.5442	-58.058
Hangzhou	2020	0.153271	-17.0404	3.4735	-3.27334	-2.74716
Huzhou	2020	4.21429	2.89474	9.4335	2.12376	2.98618
Jiaxing	2020	3.91367	0.316341	11.7995	-5.72838	-5.10907
Jinhua	2020	6.50372	-0.442295	13.8383	-4.8699	-4.24961
Lishui	2020	4.44255	0.575648	15.2895	-1.9006	-1.14901
Ningbo	2020	4.51972	-0.456543	7.06712	-1.05728	-0.695449
Quzhou	2020	6.24743	8.30499	25.3536	-0.319708	0.920867
Shaoxing	2020	4.99397	1.03389	10.7675	-0.973683	-0.361174
Taizhou	2020	3.97585	4.20863	7.65567	-2.82946	-1.33203
Wenzhou	2020	5.23338	0.194139	11.0569	-0.749602	0.0962116
Zhoushan	2020	4.78369	-1.00087	2.38962	1.61985	1.67706
