# Supplementary material for: Decoupling agriculture pollution and carbon reduction from economic growth in the Yangtze River Delta, China
Source: PLoS One. 2023 Jan 20;18(1):e0280268. doi: 10.1371/journal.pone.0280268 (PMC9858329; doi:10.1371/journal.pone.0280268)
Supplement: S3 Table — (XLSX) [file pone.0280268.s003.xlsx]

## Sheet: C-COD
City	Year	C-COD
Anqing	2011	1.01467
Bengbu	2011	2.27001
Bozhou	2011	-1.8927
Chizhou	2011	-3.3904
Chuzhou	2011	4.02982
Fuyang	2011	1.64155
Hefei	2011	1.54906
Huaibei	2011	-1.58487
Huainan	2011	0.8575
Huangshanshi	2011	-0.70281
Luan	2011	-1.17459
Ma'anshan	2011	1.35277
Sùzhou	2011	0.71881
Tongling	2011	3.36327
Wuhu	2011	0.813
Xuancheng	2011	-4.42284
Changzhou	2011	-0.03844								C
Huaian	2011	1.02815
Lianyungang	2011	0.0315
Nanjing	2011	-4.46679
Nantong	2011	0.10349
Suzhou	2011	-4.02467
Suqian	2011	11.7197
Tàizhou	2011	-0.16281
Wuxi	2011	0.24457
Xuzhou	2011	-0.15636
Yancheng	2011	0.02426
Yangzhou	2011	38.1623
Zhenjiang	2011	-0.65617
Shanghai	2011	0.41733
Hangzhou	2011	0.91142
Huzhou	2011	0.31368
Jiaxing	2011	1.14093
Jinhua	2011	0.02431
Lishui	2011	0.34715
Ningbo	2011	1.58032
Quzhou	2011	0.62114
Shaoxing	2011	0.51622
Taizhou	2011	1.19162
Wenzhou	2011	0.21189
Zhoushan	2011	0.0795
Anqing	2012	5.85082
Bengbu	2012	0.45574
Bozhou	2012	0.67691
Chizhou	2012	-0.41413
Chuzhou	2012	0.78552
Fuyang	2012	1.39119
Hefei	2012	0.69517
Huaibei	2012	0.07487
Huainan	2012	0.68618
Huangshanshi	2012	2.31033
Luan	2012	0.70729
Ma'anshan	2012	1.15494
Sùzhou	2012	0.41941
Tongling	2012	2.38731
Wuhu	2012	-1.32706
Xuancheng	2012	21.3855
Changzhou	2012	-0.84703
Huaian	2012	-0.65613
Lianyungang	2012	0.36242
Nanjing	2012	-0.33168
Nantong	2012	0.75332
Suzhou	2012	2.03697
Suqian	2012	-1.13829
Tàizhou	2012	-0.30037
Wuxi	2012	-0.13705
Xuzhou	2012	-0.36987
Yancheng	2012	-0.69396
Yangzhou	2012	-0.68605
Zhenjiang	2012	-1.74287
Shanghai	2012	0.01797
Hangzhou	2012	1.81859
Huzhou	2012	-0.33445
Jiaxing	2012	0.54698
Jinhua	2012	-2.15098
Lishui	2012	-0.05565
Ningbo	2012	18.0874
Quzhou	2012	0.31173
Shaoxing	2012	0.94424
Taizhou	2012	-1.88749
Wenzhou	2012	0.2231
Zhoushan	2012	-0.06801
Anqing	2013	1.62179
Bengbu	2013	0.66551
Bozhou	2013	1.06664
Chizhou	2013	2.69485
Chuzhou	2013	2.58215
Fuyang	2013	1.09924
Hefei	2013	-4.34306
Huaibei	2013	-0.04251
Huainan	2013	0.61342
Huangshanshi	2013	-1.09065
Luan	2013	5.02024
Ma'anshan	2013	0.49413
Sùzhou	2013	0.98888
Tongling	2013	0.6013
Wuhu	2013	-10.4086
Xuancheng	2013	-6.05924
Changzhou	2013	0.08712
Huaian	2013	3.01867
Lianyungang	2013	-0.09173
Nanjing	2013	-0.28146
Nantong	2013	1.27666
Suzhou	2013	-0.03828
Suqian	2013	-0.82673
Tàizhou	2013	-0.06732
Wuxi	2013	2.43186
Xuzhou	2013	0.06924
Yancheng	2013	-0.68569
Yangzhou	2013	1.56047
Zhenjiang	2013	-1.10842
Shanghai	2013	0.15207
Hangzhou	2013	-5.83403
Huzhou	2013	0.60506
Jiaxing	2013	0.47461
Jinhua	2013	-0.5173
Lishui	2013	-0.06219
Ningbo	2013	29.9815
Quzhou	2013	0.31997
Shaoxing	2013	0.7553
Taizhou	2013	23.7201
Wenzhou	2013	0.49002
Zhoushan	2013	0.28879
Anqing	2014	0.33907
Bengbu	2014	-0.22039
Bozhou	2014	13.1258
Chizhou	2014	-1.44991
Chuzhou	2014	0.88716
Fuyang	2014	1.20113
Hefei	2014	0.01626
Huaibei	2014	1.03272
Huainan	2014	2.55856
Huangshanshi	2014	0.39406
Luan	2014	-1.64456
Ma'anshan	2014	0.60748
Sùzhou	2014	0.98892
Tongling	2014	-0.04451
Wuhu	2014	1.17106
Xuancheng	2014	0.88379
Changzhou	2014	15.8608
Huaian	2014	1.46653
Lianyungang	2014	-0.03928
Nanjing	2014	3.27233
Nantong	2014	-24.5094
Suzhou	2014	1.02644
Suqian	2014	0.16479
Tàizhou	2014	-0.40102
Wuxi	2014	0.72555
Xuzhou	2014	0.2793
Yancheng	2014	0.02968
Yangzhou	2014	-2.77991
Zhenjiang	2014	-1.00612
Shanghai	2014	0.15043
Hangzhou	2014	0.72361
Huzhou	2014	0.6578
Jiaxing	2014	0.21006
Jinhua	2014	0.37245
Lishui	2014	0.17873
Ningbo	2014	0.66432
Quzhou	2014	0.46276
Shaoxing	2014	-0.066
Taizhou	2014	0.05561
Wenzhou	2014	-32.3494
Zhoushan	2014	0.29994
Anqing	2015	0.81596
Bengbu	2015	1.66394
Bozhou	2015	-2.30067
Chizhou	2015	-0.39774
Chuzhou	2015	0.04165
Fuyang	2015	0.07766
Hefei	2015	6.75103
Huaibei	2015	0.28661
Huainan	2015	0.98433
Huangshanshi	2015	-1.26853
Luan	2015	1.43043
Ma'anshan	2015	0.87848
Sùzhou	2015	0.02282
Tongling	2015	0.88172
Wuhu	2015	0.57332
Xuancheng	2015	0.21241
Changzhou	2015	-0.02407
Huaian	2015	-1.41301
Lianyungang	2015	13.8147
Nanjing	2015	0.4871
Nantong	2015	-19.2215
Suzhou	2015	0.83465
Suqian	2015	-0.04721
Tàizhou	2015	-1.09859
Wuxi	2015	17.6029
Xuzhou	2015	0.68331
Yancheng	2015	1.23113
Yangzhou	2015	0.13798
Zhenjiang	2015	-0.44311
Shanghai	2015	1.89441
Hangzhou	2015	0.2426
Huzhou	2015	-0.42088
Jiaxing	2015	0.16877
Jinhua	2015	0.71215
Lishui	2015	0.38528
Ningbo	2015	0.21795
Quzhou	2015	0.3868
Shaoxing	2015	0.21726
Taizhou	2015	0.42446
Wenzhou	2015	0.42624
Zhoushan	2015	0.16239
Anqing	2016	2.40057
Bengbu	2016	-0.24674
Bozhou	2016	4.48138
Chizhou	2016	0.18989
Chuzhou	2016	0.19708
Fuyang	2016	0.1207
Hefei	2016	0.38209
Huaibei	2016	-0.32183
Huainan	2016	-1.62725
Huangshanshi	2016	0.78759
Luan	2016	-3.38502
Ma'anshan	2016	0.7178
Sùzhou	2016	0.31524
Tongling	2016	9.4475
Wuhu	2016	-3.26744
Xuancheng	2016	-2.83544
Changzhou	2016	0.35401
Huaian	2016	0.95829
Lianyungang	2016	-65.4393
Nanjing	2016	0.28536
Nantong	2016	-3.63263
Suzhou	2016	0.9428
Suqian	2016	-0.92578
Tàizhou	2016	1.64866
Wuxi	2016	0.23091
Xuzhou	2016	0.53018
Yancheng	2016	1.47529
Yangzhou	2016	-1.94626
Zhenjiang	2016	0.86114
Shanghai	2016	0.1912
Hangzhou	2016	0.32607
Huzhou	2016	0.66203
Jiaxing	2016	0.20622
Jinhua	2016	0.4639
Lishui	2016	0.46379
Ningbo	2016	0.84635
Quzhou	2016	1.40458
Shaoxing	2016	3.0689
Taizhou	2016	0.80249
Wenzhou	2016	-16.2087
Zhoushan	2016	0.26516
Anqing	2017	4.16196
Bengbu	2017	0.08846
Bozhou	2017	1.72501
Chizhou	2017	0.09678
Chuzhou	2017	0.16089
Fuyang	2017	0.1163
Hefei	2017	2.18902
Huaibei	2017	0.36753
Huainan	2017	0.45923
Huangshanshi	2017	0.40522
Luan	2017	-2.88799
Ma'anshan	2017	-0.00747
Sùzhou	2017	-19.2483
Tongling	2017	0.25591
Wuhu	2017	0.0918
Xuancheng	2017	0.46919
Changzhou	2017	0.56862
Huaian	2017	0.70361
Lianyungang	2017	-7.74351
Nanjing	2017	0.2571
Nantong	2017	0.44832
Suzhou	2017	0.3086
Suqian	2017	-2.52015
Tàizhou	2017	0.4421
Wuxi	2017	0.43298
Xuzhou	2017	0.25508
Yancheng	2017	0.12198
Yangzhou	2017	-1.90621
Zhenjiang	2017	9.04392
Shanghai	2017	0.25765
Hangzhou	2017	4.17473
Huzhou	2017	15.9788
Jiaxing	2017	-0.42656
Jinhua	2017	0.6305
Lishui	2017	0.82094
Ningbo	2017	0.46483
Quzhou	2017	-0.25092
Shaoxing	2017	0.24465
Taizhou	2017	0.06194
Wenzhou	2017	0.89015
Zhoushan	2017	-0.07363
Anqing	2018	0.21448
Bengbu	2018	0.2039
Bozhou	2018	0.14381
Chizhou	2018	0.27729
Chuzhou	2018	0.13984
Fuyang	2018	0.22562
Hefei	2018	0.13392
Huaibei	2018	1.66287
Huainan	2018	0.09945
Huangshanshi	2018	0.24771
Luan	2018	0.15888
Ma'anshan	2018	0.11057
Sùzhou	2018	0.21285
Tongling	2018	0.10138
Wuhu	2018	0.12026
Xuancheng	2018	0.197
Changzhou	2018	0.17077
Huaian	2018	0.30137
Lianyungang	2018	0.89233
Nanjing	2018	0.11558
Nantong	2018	-0.88462
Suzhou	2018	0.20933
Suqian	2018	0.47546
Tàizhou	2018	0.95912
Wuxi	2018	0.2364
Xuzhou	2018	0.35328
Yancheng	2018	1.80181
Yangzhou	2018	0.1745
Zhenjiang	2018	0.3076
Shanghai	2018	0.49484
Hangzhou	2018	0.27188
Huzhou	2018	-0.34389
Jiaxing	2018	-1.15319
Jinhua	2018	-1.23534
Lishui	2018	0.2087
Ningbo	2018	0.94809
Quzhou	2018	0.89486
Shaoxing	2018	0.72432
Taizhou	2018	2.29562
Wenzhou	2018	0.61643
Zhoushan	2018	0.44574
Anqing	2019	1.48561
Bengbu	2019	0.3821
Bozhou	2019	0.73382
Chizhou	2019	1.78356
Chuzhou	2019	-0.26114
Fuyang	2019	-0.32051
Hefei	2019	0.28523
Huaibei	2019	0.64245
Huainan	2019	0.65554
Huangshanshi	2019	-0.48797
Luan	2019	1.21102
Ma'anshan	2019	0.44578
Sùzhou	2019	-0.47001
Tongling	2019	0.64712
Wuhu	2019	-0.7272
Xuancheng	2019	-3.23263
Changzhou	2019	0.27464
Huaian	2019	0.50663
Lianyungang	2019	8.386
Nanjing	2019	1.12133
Nantong	2019	0.74265
Suzhou	2019	0.14983
Suqian	2019	0.18347
Tàizhou	2019	0.38518
Wuxi	2019	0.74607
Xuzhou	2019	0.17194
Yancheng	2019	0.27986
Yangzhou	2019	0.59846
Zhenjiang	2019	0.47486
Shanghai	2019	0.35488
Hangzhou	2019	-0.49184
Huzhou	2019	-0.52499
Jiaxing	2019	10.3178
Jinhua	2019	-0.85106
Lishui	2019	0.99797
Ningbo	2019	4.44599
Quzhou	2019	0.7887
Shaoxing	2019	1.71846
Taizhou	2019	0.81841
Wenzhou	2019	-3.01906
Zhoushan	2019	-1.75176
Anqing	2020	0.17647
Bengbu	2020	-0.05793
Bozhou	2020	0.19016
Chizhou	2020	-0.02986
Chuzhou	2020	-0.03771
Fuyang	2020	0.24461
Hefei	2020	0.14877
Huaibei	2020	0.03822
Huainan	2020	-1.50797
Huangshanshi	2020	0.20656
Luan	2020	-0.09384
Ma'anshan	2020	-0.02524
Sùzhou	2020	0.18525
Tongling	2020	0.07331
Wuhu	2020	-0.01023
Xuancheng	2020	0.09295
Changzhou	2020	0.53661
Huaian	2020	0.0934
Lianyungang	2020	-3.13073
Nanjing	2020	0.11815
Nantong	2020	1.21682
Suzhou	2020	0.03846
Suqian	2020	0.20946
Tàizhou	2020	0.34511
Wuxi	2020	-0.73728
Xuzhou	2020	0.15913
Yancheng	2020	0.3222
Yangzhou	2020	0.26791
Zhenjiang	2020	0.41485
Shanghai	2020	-1.47669
Hangzhou	2020	-4.90583
Huzhou	2020	0.30686
Jiaxing	2020	0.02681
Jinhua	2020	-0.03196
Lishui	2020	0.03765
Ningbo	2020	-0.0646
Quzhou	2020	0.32757
Shaoxing	2020	0.09602
Taizhou	2020	0.54974
Wenzhou	2020	0.01756
Zhoushan	2020	-0.41884

## Sheet: C-TN
City	Year	C-TN
Anqing	2011	0.55271
Bengbu	2011	0.89247
Bozhou	2011	6.28137
Chizhou	2011	0.45019
Chuzhou	2011	0.72112
Fuyang	2011	0.93266
Hefei	2011	0.88177
Huaibei	2011	0.8427
Huainan	2011	1.26244
Huangshanshi	2011	-16.0359
Luan	2011	1.35968
Ma'anshan	2011	0.90611
Sùzhou	2011	1.05525
Tongling	2011	0.13033
Wuhu	2011	0.91164
Xuancheng	2011	1.02515
Changzhou	2011	0.11642
Huaian	2011	0.89504
Lianyungang	2011	1.1603
Nanjing	2011	0.68756
Nantong	2011	-0.17615
Suzhou	2011	1.26631
Suqian	2011	1.03976
Tàizhou	2011	0.18254
Wuxi	2011	-0.13829
Xuzhou	2011	0.33349
Yancheng	2011	-0.02345
Yangzhou	2011	-5.72477
Zhenjiang	2011	0.29007
Shanghai	2011	1.0502
Hangzhou	2011	-0.56275
Huzhou	2011	2.27577
Jiaxing	2011	14.5425
Jinhua	2011	0.00672
Lishui	2011	11.5444
Ningbo	2011	2.29995
Quzhou	2011	1.747
Shaoxing	2011	10.8932
Taizhou	2011	-3.58098
Wenzhou	2011	0.39966
Zhoushan	2011	0.06487
Anqing	2012	0.48929
Bengbu	2012	2.05204
Bozhou	2012	9.53195
Chizhou	2012	1.19494
Chuzhou	2012	1.14962
Fuyang	2012	1.09071
Hefei	2012	-10.7102
Huaibei	2012	0.13927
Huainan	2012	0.72931
Huangshanshi	2012	0.9028
Luan	2012	16.0119
Ma'anshan	2012	0.89976
Sùzhou	2012	3.22914
Tongling	2012	0.5784
Wuhu	2012	-0.16779
Xuancheng	2012	-1.69524
Changzhou	2012	1.46617
Huaian	2012	0.88955
Lianyungang	2012	0.80185
Nanjing	2012	-0.33574
Nantong	2012	6.87615
Suzhou	2012	0.25377
Suqian	2012	1.342
Tàizhou	2012	0.30272
Wuxi	2012	0.08242
Xuzhou	2012	0.49969
Yancheng	2012	0.18005
Yangzhou	2012	0.65633
Zhenjiang	2012	0.38299
Shanghai	2012	0.01157
Hangzhou	2012	-0.92032
Huzhou	2012	0.3355
Jiaxing	2012	5.2094
Jinhua	2012	0.70098
Lishui	2012	-0.94464
Ningbo	2012	4.31554
Quzhou	2012	-0.84058
Shaoxing	2012	1.53436
Taizhou	2012	4.69468
Wenzhou	2012	0.65057
Zhoushan	2012	-0.22362
Anqing	2013	1.96155
Bengbu	2013	1.11766
Bozhou	2013	7.83957
Chizhou	2013	0.79218
Chuzhou	2013	4.7425
Fuyang	2013	1.37472
Hefei	2013	25.4501
Huaibei	2013	0.41436
Huainan	2013	16.6149
Huangshanshi	2013	-0.99022
Luan	2013	24.2813
Ma'anshan	2013	-0.59235
Sùzhou	2013	0.7
Tongling	2013	0.64566
Wuhu	2013	0.48659
Xuancheng	2013	2.94055
Changzhou	2013	-0.6544
Huaian	2013	1.75943
Lianyungang	2013	-0.22719
Nanjing	2013	1.0246
Nantong	2013	1.22067
Suzhou	2013	-0.02315
Suqian	2013	4.37077
Tàizhou	2013	0.19504
Wuxi	2013	-1.10125
Xuzhou	2013	0.04857
Yancheng	2013	0.16953
Yangzhou	2013	-0.73028
Zhenjiang	2013	1.38303
Shanghai	2013	-0.06527
Hangzhou	2013	0.57638
Huzhou	2013	2.92105
Jiaxing	2013	2.91514
Jinhua	2013	0.81831
Lishui	2013	0.18127
Ningbo	2013	-0.81962
Quzhou	2013	2.82199
Shaoxing	2013	2.78765
Taizhou	2013	1.43551
Wenzhou	2013	-7.85801
Zhoushan	2013	0.35757
Anqing	2014	-0.10922
Bengbu	2014	0.36474
Bozhou	2014	0.96449
Chizhou	2014	0.54314
Chuzhou	2014	0.78464
Fuyang	2014	1.8814
Hefei	2014	-0.03068
Huaibei	2014	1.3689
Huainan	2014	0.61997
Huangshanshi	2014	-1.3647
Luan	2014	0.63128
Ma'anshan	2014	-0.09982
Sùzhou	2014	1.59317
Tongling	2014	-0.20055
Wuhu	2014	0.21888
Xuancheng	2014	0.86146
Changzhou	2014	16.6141
Huaian	2014	0.87972
Lianyungang	2014	-0.0403
Nanjing	2014	-0.4588
Nantong	2014	-0.28354
Suzhou	2014	1.10115
Suqian	2014	-0.1272
Tàizhou	2014	0.38794
Wuxi	2014	1.45624
Xuzhou	2014	0.28222
Yancheng	2014	-0.05443
Yangzhou	2014	5.47293
Zhenjiang	2014	-0.42137
Shanghai	2014	0.04173
Hangzhou	2014	1.30857
Huzhou	2014	1.09848
Jiaxing	2014	3.9916
Jinhua	2014	1.03828
Lishui	2014	1.58422
Ningbo	2014	1.33028
Quzhou	2014	1.91094
Shaoxing	2014	0.16449
Taizhou	2014	0.03425
Wenzhou	2014	0.26872
Zhoushan	2014	0.29247
Anqing	2015	0.84285
Bengbu	2015	0.6729
Bozhou	2015	-2.59278
Chizhou	2015	-0.54424
Chuzhou	2015	-0.37228
Fuyang	2015	-0.03542
Hefei	2015	0.45279
Huaibei	2015	0.22868
Huainan	2015	1.05332
Huangshanshi	2015	14.8537
Luan	2015	0.85319
Ma'anshan	2015	0.58676
Sùzhou	2015	-0.01767
Tongling	2015	1.03735
Wuhu	2015	1.26921
Xuancheng	2015	0.26993
Changzhou	2015	0.02767
Huaian	2015	1.11223
Lianyungang	2015	5.67744
Nanjing	2015	0.73043
Nantong	2015	2.82823
Suzhou	2015	2.876
Suqian	2015	0.04145
Tàizhou	2015	0.69452
Wuxi	2015	7.51399
Xuzhou	2015	0.91946
Yancheng	2015	-0.97084
Yangzhou	2015	0.05569
Zhenjiang	2015	1.01833
Shanghai	2015	-1.87462
Hangzhou	2015	1.13738
Huzhou	2015	1.71672
Jiaxing	2015	2.10878
Jinhua	2015	1.50846
Lishui	2015	0.63977
Ningbo	2015	0.28015
Quzhou	2015	3.43816
Shaoxing	2015	1.12855
Taizhou	2015	3.11793
Wenzhou	2015	2.05805
Zhoushan	2015	0.26324
Anqing	2016	0.65252
Bengbu	2016	0.48736
Bozhou	2016	0.30912
Chizhou	2016	2.1376
Chuzhou	2016	1.78603
Fuyang	2016	-0.16993
Hefei	2016	0.78835
Huaibei	2016	1.12905
Huainan	2016	0.62049
Huangshanshi	2016	1.09991
Luan	2016	0.4233
Ma'anshan	2016	0.67661
Sùzhou	2016	-7.55553
Tongling	2016	0.77681
Wuhu	2016	0.9221
Xuancheng	2016	0.91777
Changzhou	2016	0.44075
Huaian	2016	0.61354
Lianyungang	2016	-23.213
Nanjing	2016	1.69223
Nantong	2016	-5.8587
Suzhou	2016	0.61701
Suqian	2016	-1.14738
Tàizhou	2016	0.61472
Wuxi	2016	0.97125
Xuzhou	2016	1.63078
Yancheng	2016	1.06647
Yangzhou	2016	-0.58011
Zhenjiang	2016	6.35016
Shanghai	2016	-1.72067
Hangzhou	2016	1.21602
Huzhou	2016	1.53815
Jiaxing	2016	1.98743
Jinhua	2016	1.49581
Lishui	2016	0.7703
Ningbo	2016	1.74134
Quzhou	2016	1.01079
Shaoxing	2016	0.75234
Taizhou	2016	-25.6832
Wenzhou	2016	2.61638
Zhoushan	2016	0.27171
Anqing	2017	0.8416
Bengbu	2017	0.19431
Bozhou	2017	-1.63476
Chizhou	2017	0.60533
Chuzhou	2017	0.25572
Fuyang	2017	-0.13118
Hefei	2017	0.49668
Huaibei	2017	22.5682
Huainan	2017	0.64012
Huangshanshi	2017	0.9397
Luan	2017	0.3994
Ma'anshan	2017	-0.06728
Sùzhou	2017	0.53623
Tongling	2017	1.09884
Wuhu	2017	2.49379
Xuancheng	2017	0.42266
Changzhou	2017	1.6169
Huaian	2017	0.63395
Lianyungang	2017	0.60595
Nanjing	2017	1.3379
Nantong	2017	1.02098
Suzhou	2017	1.20453
Suqian	2017	-4.95132
Tàizhou	2017	0.8016
Wuxi	2017	3.11206
Xuzhou	2017	1.07763
Yancheng	2017	0.04571
Yangzhou	2017	0.87001
Zhenjiang	2017	0.68259
Shanghai	2017	-6.79329
Hangzhou	2017	0.84562
Huzhou	2017	1.69943
Jiaxing	2017	1.18002
Jinhua	2017	0.84021
Lishui	2017	-6.04192
Ningbo	2017	0.49862
Quzhou	2017	-9.4871
Shaoxing	2017	0.91608
Taizhou	2017	-0.69381
Wenzhou	2017	0.8033
Zhoushan	2017	-0.07934
Anqing	2018	2.11654
Bengbu	2018	2.88715
Bozhou	2018	4.04136
Chizhou	2018	1.4534
Chuzhou	2018	2.39105
Fuyang	2018	2.88411
Hefei	2018	0.70882
Huaibei	2018	2.00396
Huainan	2018	2.62639
Huangshanshi	2018	2.61853
Luan	2018	1.64031
Ma'anshan	2018	0.94444
Sùzhou	2018	3.54505
Tongling	2018	1.77214
Wuhu	2018	1.59612
Xuancheng	2018	1.05286
Changzhou	2018	0.54669
Huaian	2018	1.09401
Lianyungang	2018	0.59573
Nanjing	2018	0.44094
Nantong	2018	-0.58326
Suzhou	2018	0.97556
Suqian	2018	0.51372
Tàizhou	2018	0.87609
Wuxi	2018	0.94997
Xuzhou	2018	1.41491
Yancheng	2018	-0.39447
Yangzhou	2018	0.40782
Zhenjiang	2018	1.24157
Shanghai	2018	-1.62094
Hangzhou	2018	0.672
Huzhou	2018	1.31978
Jiaxing	2018	1.77378
Jinhua	2018	0.55843
Lishui	2018	1.47215
Ningbo	2018	0.25623
Quzhou	2018	0.85578
Shaoxing	2018	0.54749
Taizhou	2018	1.37423
Wenzhou	2018	1.04399
Zhoushan	2018	0.48465
Anqing	2019	1.81613
Bengbu	2019	0.90489
Bozhou	2019	0.68565
Chizhou	2019	0.98332
Chuzhou	2019	-0.15755
Fuyang	2019	0.21294
Hefei	2019	1.34914
Huaibei	2019	0.20974
Huainan	2019	0.83208
Huangshanshi	2019	0.70255
Luan	2019	1.18657
Ma'anshan	2019	1.27769
Sùzhou	2019	0.31432
Tongling	2019	9.3195
Wuhu	2019	1.1387
Xuancheng	2019	2.07155
Changzhou	2019	1.32673
Huaian	2019	2.18388
Lianyungang	2019	0.8943
Nanjing	2019	0.66165
Nantong	2019	5.10539
Suzhou	2019	0.71149
Suqian	2019	1.71296
Tàizhou	2019	3.06661
Wuxi	2019	1.95017
Xuzhou	2019	2.40973
Yancheng	2019	3.38335
Yangzhou	2019	1.94505
Zhenjiang	2019	1.88721
Shanghai	2019	-31.2234
Hangzhou	2019	-1.13813
Huzhou	2019	4.51378
Jiaxing	2019	1.03401
Jinhua	2019	0.39697
Lishui	2019	0.78819
Ningbo	2019	2.79867
Quzhou	2019	2.5773
Shaoxing	2019	0.75037
Taizhou	2019	1.73331
Wenzhou	2019	0.82706
Zhoushan	2019	-2.12489
Anqing	2020	-1.5107
Bengbu	2020	0.18015
Bozhou	2020	-3.81642
Chizhou	2020	0.5402
Chuzhou	2020	0.2058
Fuyang	2020	-2.64974
Hefei	2020	-1.0325
Huaibei	2020	-0.14098
Huainan	2020	1.53405
Huangshanshi	2020	-1.10556
Luan	2020	0.21423
Ma'anshan	2020	0.17712
Sùzhou	2020	13.9331
Tongling	2020	-0.25644
Wuhu	2020	0.05003
Xuancheng	2020	-0.30254
Changzhou	2020	-16.2063
Huaian	2020	-1.56109
Lianyungang	2020	0.87745
Nanjing	2020	-0.26721
Nantong	2020	-51.6144
Suzhou	2020	-0.0255
Suqian	2020	-5.98324
Tàizhou	2020	4.58561
Wuxi	2020	0.98056
Xuzhou	2020	-1.54825
Yancheng	2020	-15.6438
Yangzhou	2020	4.1083
Zhenjiang	2020	5.11834
Shanghai	2020	0.13251
Hangzhou	2020	5.2058
Huzhou	2020	1.36303
Jiaxing	2020	-0.05522
Jinhua	2020	0.09082
Lishui	2020	-0.30288
Ningbo	2020	0.43181
Quzhou	2020	-25.9768
Shaoxing	2020	-1.06183
Taizhou	2020	-1.48744
Wenzhou	2020	-0.25899
Zhoushan	2020	-0.61788

## Sheet: C-TP
City	Year	C-TP
Anqing	2011	0.57422
Bengbu	2011	0.90839
Bozhou	2011	6.08825
Chizhou	2011	0.43588
Chuzhou	2011	0.73622
Fuyang	2011	0.94445
Hefei	2011	0.90959
Huaibei	2011	0.86905
Huainan	2011	1.2801
Huangshanshi	2011	-52.6225
Luan	2011	1.37588
Ma'anshan	2011	0.9069
Sùzhou	2011	1.08631
Tongling	2011	0.13836
Wuhu	2011	0.92383
Xuancheng	2011	1.07136
Changzhou	2011	0.13072
Huaian	2011	0.90964
Lianyungang	2011	0.92029
Nanjing	2011	0.72966
Nantong	2011	-0.19944
Suzhou	2011	1.24265
Suqian	2011	1.06283
Tàizhou	2011	0.19539
Wuxi	2011	-0.15128
Xuzhou	2011	0.36997
Yancheng	2011	-0.02625
Yangzhou	2011	-5.57289
Zhenjiang	2011	0.29935
Shanghai	2011	1.14455
Hangzhou	2011	-0.68888
Huzhou	2011	2.26802
Jiaxing	2011	-33.9545
Jinhua	2011	0.00614
Lishui	2011	-27.0098
Ningbo	2011	2.02663
Quzhou	2011	1.20577
Shaoxing	2011	7.37263
Taizhou	2011	-8.74022
Wenzhou	2011	0.40185
Zhoushan	2011	0.06687
Anqing	2012	0.45952
Bengbu	2012	1.97889
Bozhou	2012	6.7773
Chizhou	2012	1.6397
Chuzhou	2012	1.0703
Fuyang	2012	1.05767
Hefei	2012	1.49464
Huaibei	2012	0.13006
Huainan	2012	0.72764
Huangshanshi	2012	0.71177
Luan	2012	3.67931
Ma'anshan	2012	0.96805
Sùzhou	2012	2.50028
Tongling	2012	0.56207
Wuhu	2012	-0.17061
Xuancheng	2012	-2.47519
Changzhou	2012	2.25205
Huaian	2012	0.91592
Lianyungang	2012	0.76333
Nanjing	2012	-0.36397
Nantong	2012	9.22294
Suzhou	2012	0.23258
Suqian	2012	1.40135
Tàizhou	2012	0.33663
Wuxi	2012	0.08929
Xuzhou	2012	0.56906
Yancheng	2012	0.20392
Yangzhou	2012	0.64223
Zhenjiang	2012	0.42475
Shanghai	2012	0.0102
Hangzhou	2012	-1.02687
Huzhou	2012	0.36284
Jiaxing	2012	2.77333
Jinhua	2012	0.77453
Lishui	2012	-0.83109
Ningbo	2012	11.8744
Quzhou	2012	-1.70285
Shaoxing	2012	1.66519
Taizhou	2012	2.15672
Wenzhou	2012	0.64944
Zhoushan	2012	-0.2092
Anqing	2013	1.68195
Bengbu	2013	1.09817
Bozhou	2013	6.86947
Chizhou	2013	0.7896
Chuzhou	2013	4.37308
Fuyang	2013	1.33983
Hefei	2013	-13.267
Huaibei	2013	0.66589
Huainan	2013	12.0645
Huangshanshi	2013	-1.16979
Luan	2013	16.8467
Ma'anshan	2013	-0.65923
Sùzhou	2013	0.63251
Tongling	2013	0.60828
Wuhu	2013	0.48843
Xuancheng	2013	2.85568
Changzhou	2013	4.77193
Huaian	2013	1.82771
Lianyungang	2013	-0.25283
Nanjing	2013	1.12546
Nantong	2013	1.07226
Suzhou	2013	-0.02327
Suqian	2013	5.67612
Tàizhou	2013	0.23851
Wuxi	2013	-1.2461
Xuzhou	2013	0.05216
Yancheng	2013	0.17085
Yangzhou	2013	-0.80584
Zhenjiang	2013	1.54922
Shanghai	2013	-0.07149
Hangzhou	2013	0.67325
Huzhou	2013	1.76638
Jiaxing	2013	1.73642
Jinhua	2013	1.20064
Lishui	2013	0.20562
Ningbo	2013	-2.00156
Quzhou	2013	1.53005
Shaoxing	2013	1.51535
Taizhou	2013	1.99501
Wenzhou	2013	6.47761
Zhoushan	2013	0.35316
Anqing	2014	-0.11628
Bengbu	2014	0.38853
Bozhou	2014	0.95441
Chizhou	2014	0.56543
Chuzhou	2014	0.78602
Fuyang	2014	1.83501
Hefei	2014	-0.02651
Huaibei	2014	1.36404
Huainan	2014	0.62702
Huangshanshi	2014	-2.46126
Luan	2014	0.66838
Ma'anshan	2014	-0.09646
Sùzhou	2014	1.51473
Tongling	2014	-0.24197
Wuhu	2014	0.22317
Xuancheng	2014	0.91764
Changzhou	2014	94.1707
Huaian	2014	0.9047
Lianyungang	2014	-0.05925
Nanjing	2014	-0.48505
Nantong	2014	-0.2804
Suzhou	2014	0.9502
Suqian	2014	-0.13599
Tàizhou	2014	0.4181
Wuxi	2014	1.34604
Xuzhou	2014	0.29317
Yancheng	2014	-0.06099
Yangzhou	2014	8.27253
Zhenjiang	2014	-0.38406
Shanghai	2014	0.04744
Hangzhou	2014	0.94407
Huzhou	2014	0.98344
Jiaxing	2014	2.4108
Jinhua	2014	0.96011
Lishui	2014	0.94346
Ningbo	2014	0.86948
Quzhou	2014	1.53889
Shaoxing	2014	0.21523
Taizhou	2014	0.02566
Wenzhou	2014	0.27192
Zhoushan	2014	0.29737
Anqing	2015	0.82492
Bengbu	2015	0.61958
Bozhou	2015	-6.07566
Chizhou	2015	-0.60955
Chuzhou	2015	-0.34725
Fuyang	2015	-0.03817
Hefei	2015	0.4881
Huaibei	2015	0.22837
Huainan	2015	1.04878
Huangshanshi	2015	7.99541
Luan	2015	0.87386
Ma'anshan	2015	0.61263
Sùzhou	2015	-0.02122
Tongling	2015	1.03501
Wuhu	2015	1.04246
Xuancheng	2015	0.21306
Changzhou	2015	0.03515
Huaian	2015	1.05676
Lianyungang	2015	4.76367
Nanjing	2015	0.7502
Nantong	2015	2.63166
Suzhou	2015	2.46937
Suqian	2015	0.0449
Tàizhou	2015	0.72368
Wuxi	2015	5.97921
Xuzhou	2015	0.94712
Yancheng	2015	-0.86054
Yangzhou	2015	0.06018
Zhenjiang	2015	1.11295
Shanghai	2015	-4.51291
Hangzhou	2015	0.76839
Huzhou	2015	1.86043
Jiaxing	2015	1.6014
Jinhua	2015	1.5467
Lishui	2015	0.66863
Ningbo	2015	0.21959
Quzhou	2015	2.67124
Shaoxing	2015	0.95974
Taizhou	2015	3.23558
Wenzhou	2015	1.68742
Zhoushan	2015	0.29277
Anqing	2016	0.64286
Bengbu	2016	0.78587
Bozhou	2016	0.32207
Chizhou	2016	1.195
Chuzhou	2016	2.49141
Fuyang	2016	-0.19225
Hefei	2016	0.7824
Huaibei	2016	0.85472
Huainan	2016	0.64808
Huangshanshi	2016	1.1418
Luan	2016	0.45681
Ma'anshan	2016	0.71794
Sùzhou	2016	-3.12091
Tongling	2016	0.83546
Wuhu	2016	0.99904
Xuancheng	2016	1.01622
Changzhou	2016	0.45527
Huaian	2016	0.62533
Lianyungang	2016	174.853
Nanjing	2016	1.37594
Nantong	2016	-6.21155
Suzhou	2016	0.63095
Suqian	2016	-1.13972
Tàizhou	2016	0.6695
Wuxi	2016	0.88772
Xuzhou	2016	1.48743
Yancheng	2016	0.87652
Yangzhou	2016	-0.5662
Zhenjiang	2016	6.71238
Shanghai	2016	-3.15986
Hangzhou	2016	1.0001
Huzhou	2016	1.05769
Jiaxing	2016	1.69806
Jinhua	2016	1.40159
Lishui	2016	0.78509
Ningbo	2016	1.25491
Quzhou	2016	1.02921
Shaoxing	2016	0.70815
Taizhou	2016	11.7585
Wenzhou	2016	1.74016
Zhoushan	2016	0.28355
Anqing	2017	0.93929
Bengbu	2017	0.3235
Bozhou	2017	-1.98846
Chizhou	2017	0.68918
Chuzhou	2017	0.29089
Fuyang	2017	-0.14563
Hefei	2017	0.54242
Huaibei	2017	6.65576
Huainan	2017	0.66047
Huangshanshi	2017	0.92836
Luan	2017	0.42877
Ma'anshan	2017	-0.07257
Sùzhou	2017	0.56065
Tongling	2017	1.38229
Wuhu	2017	2.64297
Xuancheng	2017	0.4072
Changzhou	2017	1.25241
Huaian	2017	0.64142
Lianyungang	2017	0.6145
Nanjing	2017	1.05459
Nantong	2017	0.95952
Suzhou	2017	0.92382
Suqian	2017	-4.66409
Tàizhou	2017	0.69574
Wuxi	2017	2.72236
Xuzhou	2017	0.91571
Yancheng	2017	0.03903
Yangzhou	2017	0.80431
Zhenjiang	2017	0.77448
Shanghai	2017	6.36995
Hangzhou	2017	0.69976
Huzhou	2017	1.12735
Jiaxing	2017	1.14543
Jinhua	2017	0.80138
Lishui	2017	-11.3121
Ningbo	2017	0.52062
Quzhou	2017	-0.7186
Shaoxing	2017	0.74335
Taizhou	2017	-0.66082
Wenzhou	2017	0.86868
Zhoushan	2017	-0.07797
Anqing	2018	1.67309
Bengbu	2018	2.50781
Bozhou	2018	3.38755
Chizhou	2018	1.50266
Chuzhou	2018	1.9911
Fuyang	2018	2.57527
Hefei	2018	0.50681
Huaibei	2018	1.08719
Huainan	2018	2.04521
Huangshanshi	2018	1.9277
Luan	2018	1.30479
Ma'anshan	2018	0.66628
Sùzhou	2018	2.41877
Tongling	2018	0.88959
Wuhu	2018	1.32758
Xuancheng	2018	1.09052
Changzhou	2018	0.53959
Huaian	2018	1.07561
Lianyungang	2018	0.53603
Nanjing	2018	0.41332
Nantong	2018	-0.56506
Suzhou	2018	0.86403
Suqian	2018	0.46816
Tàizhou	2018	0.78414
Wuxi	2018	0.78688
Xuzhou	2018	1.28197
Yancheng	2018	-0.34792
Yangzhou	2018	0.38977
Zhenjiang	2018	0.97558
Shanghai	2018	-1.96228
Hangzhou	2018	0.71165
Huzhou	2018	1.65456
Jiaxing	2018	2.58911
Jinhua	2018	0.62449
Lishui	2018	1.40204
Ningbo	2018	0.25988
Quzhou	2018	0.86611
Shaoxing	2018	0.54745
Taizhou	2018	1.44839
Wenzhou	2018	0.95195
Zhoushan	2018	0.48984
Anqing	2019	2.8211
Bengbu	2019	1.05874
Bozhou	2019	0.69012
Chizhou	2019	1.04919
Chuzhou	2019	-0.16279
Fuyang	2019	0.23566
Hefei	2019	1.49818
Huaibei	2019	0.24535
Huainan	2019	0.86082
Huangshanshi	2019	1.27627
Luan	2019	1.26868
Ma'anshan	2019	1.25125
Sùzhou	2019	0.34418
Tongling	2019	10.427
Wuhu	2019	1.35791
Xuancheng	2019	5.95688
Changzhou	2019	0.87936
Huaian	2019	1.84521
Lianyungang	2019	0.9216
Nanjing	2019	0.68792
Nantong	2019	4.02858
Suzhou	2019	0.59987
Suqian	2019	1.09735
Tàizhou	2019	2.84509
Wuxi	2019	1.87047
Xuzhou	2019	2.11011
Yancheng	2019	2.47231
Yangzhou	2019	2.19522
Zhenjiang	2019	1.98856
Shanghai	2019	10.1917
Hangzhou	2019	-1.25023
Huzhou	2019	125.385
Jiaxing	2019	1.06593
Jinhua	2019	0.46035
Lishui	2019	0.82777
Ningbo	2019	2.83656
Quzhou	2019	2.78455
Shaoxing	2019	0.77444
Taizhou	2019	1.63317
Wenzhou	2019	0.93359
Zhoushan	2019	-2.13755
Anqing	2020	-2.2741
Bengbu	2020	0.17899
Bozhou	2020	43.8529
Chizhou	2020	-0.29874
Chuzhou	2020	0.27671
Fuyang	2020	-4.97963
Hefei	2020	-1.11959
Huaibei	2020	-0.13048
Huainan	2020	1.87747
Huangshanshi	2020	-1.85518
Luan	2020	0.39137
Ma'anshan	2020	0.30857
Sùzhou	2020	2.99989
Tongling	2020	-0.32303
Wuhu	2020	0.06224
Xuancheng	2020	-0.36207
Changzhou	2020	4.85557
Huaian	2020	-2.91869
Lianyungang	2020	0.85961
Nanjing	2020	-0.35141
Nantong	2020	68.4548
Suzhou	2020	-0.02888
Suqian	2020	-32.6316
Tàizhou	2020	7.05055
Wuxi	2020	1.00269
Xuzhou	2020	-1.80698
Yancheng	2020	15.4428
Yangzhou	2020	3.37129
Zhenjiang	2020	2.41966
Shanghai	2020	0.13819
Hangzhou	2020	6.20291
Huzhou	2020	0.96938
Jiaxing	2020	-0.06192
Jinhua	2020	0.10408
Lishui	2020	-0.501
Ningbo	2020	0.65647
Quzhou	2020	9.01866
Shaoxing	2020	-2.86257
Taizhou	2020	-3.15957
Wenzhou	2020	2.01783
Zhoushan	2020	-0.5968
