# Supplementary material for: Decoupling agriculture pollution and carbon reduction from economic growth in the Yangtze River Delta, China
Source: PLoS One. 2023 Jan 20;18(1):e0280268. doi: 10.1371/journal.pone.0280268 (PMC9858329; doi:10.1371/journal.pone.0280268)
Supplement: S4 Table — (XLSX) [file pone.0280268.s004.xlsx]

## Sheet: 原始加预测
City	Year	AGDP（亿元）	C排放（万吨）	COD(万吨)	TN(万吨)	TP(万吨)
Anqing	2010	156.32	49.5592	3.88126	2.67517	0.445114
Anqing	2011	180.71	50.827	3.97908	2.8016	0.465326
Anqing	2012	196.17	51.5681	3.98888	2.88638	0.480349
Anqing	2013	213.78	55.0139	4.14912	2.98158	0.498929
Anqing	2014	212.39	54.786	4.09884	3.09963	0.51744
Anqing	2015	185.93	48.8685	3.56917	2.71026	0.451208
Anqing	2016	192.16	46.0997	3.48205	2.48182	0.412654
Anqing	2017	193.99	45.3602	3.46846	2.43466	0.405614
Anqing	2018	200.01	41.3102	2.3804	2.32688	0.383162
Anqing	2019	216.08	38.5566	2.27121	2.23884	0.373702
Anqing	2020	240.29	39.5843	2.663	2.20101	0.369483
Anqing	2021	222.836	38.447	2.332	2.149	0.358
Anqing	2022	226.668	37.075	2.158	2.076	0.346
Anqing	2023	230.566	35.752	1.989	2.005	0.334
Anqing	2024	234.53	34.477	1.824	1.936	0.323
Anqing	2025	238.563	33.247	1.664	1.87	0.312
Anqing	2026	242.665	32.06	1.508	1.806	0.301
Anqing	2027	246.838	30.916	1.357	1.744	0.291
Anqing	2028	251.083	29.813	1.21	1.684	0.281
Anqing	2029	255.4	28.75	1.066	1.626	0.271
Anqing	2030	259.792	27.724	0.927	1.571	0.262
Anqing	2031	264.26	26.735	0.792	1.517	0.253
Anqing	2032	268.804	25.781	0.66	1.465	0.244
Anqing	2033	273.426	24.861	0.532	1.415	0.236
Anqing	2034	278.128	23.974	0.407	1.366	0.228
Anqing	2035	282.911	23.118	0.286	1.319	0.22
Bengbu	2010	121.16	54.9838	4.21916	3.34069	0.545072
Bengbu	2011	144.38	56.4768	4.26887	3.44267	0.56141
Bengbu	2012	158.86	58.0378	4.5366	3.48839	0.569145
Bengbu	2013	172.36	60.1735	4.79217	3.6028	0.588154
Bengbu	2014	178.35	59.9429	4.87729	3.5652	0.582389
Bengbu	2015	188.55	61.1156	4.93419	3.66985	0.601003
Bengbu	2016	200.01	60.9208	4.99898	3.64593	0.598567
Bengbu	2017	205.33	60.8522	4.93604	3.62489	0.596487
Bengbu	2018	207.89	55.5438	3.36077	3.50874	0.574589
Bengbu	2019	234.32	53.7909	3.09668	3.38678	0.557433
Bengbu	2020	255.01	53.3975	3.54782	3.25372	0.535396
Bengbu	2021	257.483	55.552	3.587	3.431	0.565
Bengbu	2022	270.087	55.117	3.456	3.416	0.563
Bengbu	2023	283	54.684	3.327	3.4	0.561
Bengbu	2024	296.231	54.256	3.198	3.385	0.559
Bengbu	2025	309.788	53.83	3.071	3.369	0.557
Bengbu	2026	323.678	53.408	2.945	3.354	0.556
Bengbu	2027	337.91	52.989	2.821	3.339	0.554
Bengbu	2028	352.491	52.573	2.697	3.323	0.552
Bengbu	2029	367.431	52.161	2.575	3.308	0.55
Bengbu	2030	382.739	51.752	2.454	3.293	0.548
Bengbu	2031	398.423	51.346	2.334	3.278	0.546
Bengbu	2032	414.493	50.943	2.215	3.263	0.544
Bengbu	2033	430.958	50.544	2.098	3.248	0.542
Bengbu	2034	447.828	50.147	1.981	3.233	0.54
Bengbu	2035	465.113	49.754	1.866	3.219	0.538
Bozhou	2010	137.15	59.2824	3.16482	3.46365	0.563255
Bozhou	2011	164.04	60.7175	3.12579	3.47673	0.56545
Bozhou	2012	181.13	61.9347	3.21926	3.48392	0.567094
Bozhou	2013	194.98	66.206	3.42651	3.51283	0.572471
Bozhou	2014	194.52	67.7666	3.43253	3.59875	0.586625
Bozhou	2015	195.04	68.1636	3.42387	3.59068	0.586063
Bozhou	2016	206.17	67.3437	3.41459	3.45462	0.564715
Bozhou	2017	209.41	68.0889	3.43639	3.43165	0.561624
Bozhou	2018	210.41	62.2344	2.07743	3.35359	0.546449
Bozhou	2019	238.19	60.873	2.01599	3.24765	0.529297
Bozhou	2020	256.34	62.5398	2.34462	3.22513	0.529619
Bozhou	2021	252.415	64.242	2.293	3.266	0.535
Bozhou	2022	261.672	64.179	2.173	3.235	0.53
Bozhou	2023	271.098	64.117	2.055	3.206	0.526
Bozhou	2024	280.695	64.054	1.939	3.176	0.521
Bozhou	2025	290.467	63.992	1.824	3.147	0.517
Bozhou	2026	300.417	63.93	1.711	3.118	0.512
Bozhou	2027	310.548	63.867	1.6	3.089	0.508
Bozhou	2028	320.864	63.805	1.49	3.06	0.503
Bozhou	2029	331.367	63.743	1.382	3.032	0.499
Bozhou	2030	342.061	63.681	1.275	3.004	0.495
Bozhou	2031	352.951	63.619	1.17	2.976	0.491
Bozhou	2032	364.038	63.557	1.067	2.949	0.486
Bozhou	2033	375.328	63.495	0.965	2.922	0.482
Bozhou	2034	386.823	63.434	0.864	2.895	0.478
Bozhou	2035	398.527	63.372	0.765	2.868	0.474
Changzhou	2010	99.78	16.532	1.15722	0.816119	0.139661
Changzhou	2011	223.46	16.4898	1.23967	0.798582	0.136982
Changzhou	2012	126.37	15.9739	1.28882	0.78137	0.135045
Changzhou	2013	138.12	15.9935	1.30725	0.779906	0.13508
Changzhou	2014	138.46	15.224	1.30309	0.77754	0.135007
Changzhou	2015	146.55	15.2479	1.22329	0.824314	0.141321
Changzhou	2016	152.67	14.5248	1.07247	0.740657	0.127391
Changzhou	2017	157.1	13.363	0.930239	0.702864	0.119122
Changzhou	2018	156.25	12.9685	0.789585	0.665814	0.112765
Changzhou	2019	157	11.7414	0.571937	0.617195	0.100786
Changzhou	2020	164.3	13.1569	0.715364	0.616785	0.10307
Changzhou	2021	150.446	11.954	0.64	0.619	0.103
Changzhou	2022	149.436	11.556	0.577	0.601	0.1
Changzhou	2023	148.427	11.172	0.517	0.584	0.096
Changzhou	2024	147.42	10.8	0.459	0.567	0.093
Changzhou	2025	146.414	10.441	0.403	0.55	0.09
Changzhou	2026	145.409	10.093	0.349	0.534	0.087
Changzhou	2027	144.405	9.757	0.298	0.519	0.084
Changzhou	2028	143.403	9.433	0.248	0.504	0.081
Changzhou	2029	142.402	9.119	0.201	0.489	0.079
Changzhou	2030	141.402	8.815	0.155	0.475	0.076
Changzhou	2031	140.403	8.522	0.111	0.461	0.074
Changzhou	2032	139.405	8.239	0.068	0.447	0.071
Changzhou	2033	138.409	7.964	0.027	0.434	0.069
Changzhou	2034	137.414	7.699	-0.012	0.422	0.067
Changzhou	2035	136.42	7.443	-0.05	0.41	0.064
Chizhou	2010	45.7	13.913	0.791358	0.702244	0.116275
Chizhou	2011	56.29	14.1185	0.787974	0.725713	0.120293
Chizhou	2012	62.15	13.938	0.81341	0.717933	0.119351
Chizhou	2013	67.4	14.5942	0.827213	0.761136	0.126558
Chizhou	2014	68.56	14.4214	0.834109	0.744699	0.12393
Chizhou	2015	70.57	14.5327	0.818351	0.734365	0.122392
Chizhou	2016	71.15	14.2624	0.744104	0.727913	0.120482
Chizhou	2017	72.73	14.1939	0.708725	0.722149	0.119643
Chizhou	2018	74.95	13.1986	0.5572	0.68653	0.113926
Chizhou	2019	83.89	12.6593	0.544201	0.658021	0.109481
Chizhou	2020	88.31	12.6162	0.614407	0.653891	0.110745
Chizhou	2021	88.646	12.893	0.559	0.665	0.111
Chizhou	2022	91.984	12.727	0.531	0.657	0.11
Chizhou	2023	95.385	12.563	0.504	0.649	0.109
Chizhou	2024	98.851	12.401	0.477	0.641	0.107
Chizhou	2025	102.381	12.242	0.45	0.633	0.106
Chizhou	2026	105.979	12.084	0.424	0.625	0.105
Chizhou	2027	109.645	11.929	0.398	0.617	0.104
Chizhou	2028	113.38	11.776	0.373	0.609	0.103
Chizhou	2029	117.185	11.624	0.349	0.602	0.101
Chizhou	2030	121.062	11.475	0.324	0.594	0.1
Chizhou	2031	125.013	11.327	0.301	0.587	0.099
Chizhou	2032	129.038	11.181	0.277	0.579	0.098
Chizhou	2033	133.14	11.037	0.254	0.572	0.097
Chizhou	2034	137.319	10.895	0.232	0.565	0.096
Chizhou	2035	141.576	10.755	0.21	0.558	0.095
Chuzhou	2010	148.42	58.1917	4.50179	3.80298	0.6229
Chuzhou	2011	173.29	59.7896	4.53184	3.94934	0.646363
Chuzhou	2012	192.79	60.9268	4.64215	4.01452	0.657835
Chuzhou	2013	208.17	65.3175	4.76622	4.07224	0.668104
Chuzhou	2014	214.12	66.4751	4.86166	4.16468	0.683242
Chuzhou	2015	221.53	66.1548	4.35541	4.21955	0.692903
Chuzhou	2016	225.52	65.7595	4.22647	4.20539	0.691235
Chuzhou	2017	226.79	65.6111	4.16791	4.16854	0.685904
Chuzhou	2018	220.73	59.4264	2.38956	3.99467	0.651833
Chuzhou	2019	249.39	60.0311	2.30081	3.75462	0.613851
Chuzhou	2020	271.68	59.7537	2.62373	3.67182	0.603725
Chuzhou	2021	270.173	61.677	2.395	3.872	0.635
Chuzhou	2022	280.673	61.453	2.145	3.845	0.631
Chuzhou	2023	291.582	61.23	1.9	3.819	0.627
Chuzhou	2024	302.915	61.008	1.661	3.793	0.622
Chuzhou	2025	314.688	60.787	1.426	3.767	0.618
Chuzhou	2026	326.919	60.567	1.195	3.741	0.614
Chuzhou	2027	339.625	60.347	0.97	3.716	0.61
Chuzhou	2028	352.825	60.128	0.749	3.69	0.606
Chuzhou	2029	366.538	59.91	0.532	3.665	0.601
Chuzhou	2030	380.784	59.693	0.32	3.64	0.597
Chuzhou	2031	395.583	59.477	0.112	3.615	0.593
Chuzhou	2032	410.958	59.261	-0.092	3.59	0.589
Chuzhou	2033	426.931	59.046	-0.292	3.566	0.585
Chuzhou	2034	443.524	58.832	-0.487	3.541	0.581
Chuzhou	2035	460.762	58.619	-0.679	3.517	0.577
Fuyang	2010	197.34	82.4526	6.95207	4.44606	0.728714
Fuyang	2011	232.5	84.0531	7.03366	4.53873	0.743709
Fuyang	2012	249.42	86.9736	7.20763	4.6829	0.768094
Fuyang	2013	272.57	89.3419	7.38574	4.77497	0.783598
Fuyang	2014	277.05	91.5264	7.53548	4.83633	0.793924
Fuyang	2015	286.28	91.6811	7.70281	4.61641	0.760321
Fuyang	2016	302.33	92.1594	8.04886	4.47962	0.740337
Fuyang	2017	310.67	92.4961	8.30897	4.35865	0.72228
Fuyang	2018	310.68	80.339	4.97334	4.14136	0.682194
Fuyang	2019	350.43	79.613	5.11899	3.9713	0.656779
Fuyang	2020	391.99	81.7393	5.72815	3.93269	0.653366
Fuyang	2021	389.794	83.385	5.761	3.961	0.658
Fuyang	2022	410.03	82.749	5.561	3.882	0.645
Fuyang	2023	431.318	82.117	5.362	3.804	0.633
Fuyang	2024	453.711	81.491	5.166	3.728	0.621
Fuyang	2025	477.266	80.869	4.971	3.653	0.61
Fuyang	2026	502.044	80.252	4.778	3.58	0.598
Fuyang	2027	528.109	79.64	4.587	3.509	0.587
Fuyang	2028	555.527	79.032	4.397	3.439	0.576
Fuyang	2029	584.368	78.429	4.209	3.37	0.566
Fuyang	2030	614.706	77.831	4.023	3.303	0.555
Fuyang	2031	646.62	77.237	3.839	3.237	0.545
Fuyang	2032	680.191	76.647	3.656	3.172	0.534
Fuyang	2033	715.504	76.063	3.475	3.108	0.524
Fuyang	2034	752.651	75.482	3.296	3.046	0.515
Fuyang	2035	791.726	74.906	3.119	2.985	0.505
Hangzhou	2010	208.41	32.9292	2.10472	1.44682	0.25242
Hangzhou	2011	236.77	33.6082	2.15244	1.39668	0.245228
Hangzhou	2012	255.11	34.1002	2.16965	1.37513	0.241831
Hangzhou	2013	265.42	33.3423	2.17813	1.32296	0.233933
Hangzhou	2014	274.35	31.0744	1.97857	1.25307	0.217146
Hangzhou	2015	287.95	30.4218	1.81784	1.22987	0.211249
Hangzhou	2016	304.21	28.9738	1.57625	1.18132	0.201195
Hangzhou	2017	311.08	28.2089	1.56608	1.14462	0.19369
Hangzhou	2018	305.51	27.1197	1.3645	1.08007	0.183342
Hangzhou	2019	325.7	28.3744	1.25194	1.03967	0.177079
Hangzhou	2020	326	24.2433	1.29699	1.00672	0.172344
Hangzhou	2021	346.193	24.816	1.173	0.973	0.163
Hangzhou	2022	357.996	24.002	1.096	0.938	0.157
Hangzhou	2023	370.202	23.215	1.024	0.903	0.15
Hangzhou	2024	382.825	22.454	0.957	0.87	0.144
Hangzhou	2025	395.877	21.718	0.894	0.838	0.138
Hangzhou	2026	409.375	21.006	0.835	0.807	0.132
Hangzhou	2027	423.332	20.318	0.781	0.778	0.127
Hangzhou	2028	437.766	19.651	0.729	0.749	0.122
Hangzhou	2029	452.692	19.007	0.682	0.722	0.117
Hangzhou	2030	468.127	18.384	0.637	0.695	0.112
Hangzhou	2031	484.088	17.781	0.595	0.67	0.107
Hangzhou	2032	500.593	17.198	0.556	0.645	0.103
Hangzhou	2033	517.661	16.635	0.52	0.621	0.099
Hangzhou	2034	535.311	16.089	0.486	0.598	0.094
Hangzhou	2035	553.562	15.562	0.454	0.576	0.091
Hefei	2010	132.74	41.2307	2.95229	2.40444	0.416163
Hefei	2011	208.22	60.7133	3.72367	3.78011	0.64301
Hefei	2012	229.05	61.2605	3.77214	3.77696	0.646876
Hefei	2013	247.21	64.143	3.73351	3.78364	0.644692
Hefei	2014	252.35	64.1347	3.70423	3.79955	0.647832
Hefei	2015	263.43	62.4227	3.68924	3.58255	0.613367
Hefei	2016	270.17	59.2658	3.23785	3.35581	0.57427
Hefei	2017	272.75	57.1473	3.18393	3.12273	0.537532
Hefei	2018	277.59	53.7102	2.15447	2.86415	0.47727
Hefei	2019	291.86	50.8198	1.79628	2.74829	0.459813
Hefei	2020	332.32	51.798	2.05747	2.69892	0.452186
Hefei	2021	325.949	51.069	1.933	2.584	0.435
Hefei	2022	337.953	49.75	1.746	2.451	0.411
Hefei	2023	350.175	48.441	1.565	2.32	0.389
Hefei	2024	362.621	47.142	1.39	2.191	0.367
Hefei	2025	375.294	45.852	1.22	2.063	0.345
Hefei	2026	388.198	44.572	1.055	1.937	0.323
Hefei	2027	401.337	43.301	0.896	1.813	0.302
Hefei	2028	414.716	42.039	0.741	1.69	0.281
Hefei	2029	428.339	40.787	0.592	1.568	0.26
Hefei	2030	442.211	39.544	0.447	1.449	0.24
Hefei	2031	456.336	38.31	0.307	1.33	0.22
Hefei	2032	470.718	37.085	0.171	1.213	0.201
Hefei	2033	485.363	35.869	0.04	1.098	0.181
Hefei	2034	500.275	34.662	-0.088	0.984	0.162
Hefei	2035	515.459	33.464	-0.211	0.871	0.144
Huaian	2010	195.97	61.7722	3.30525	4.23764	0.699445
Huaian	2011	204.11	62.3711	3.33641	4.28359	0.706907
Huaian	2012	247.98	63.6126	3.24003	4.37968	0.722298
Huaian	2013	272.58	65.8708	3.27725	4.46672	0.736105
Huaian	2014	286.99	67.7538	3.34055	4.61243	0.759434
Huaian	2015	307.67	68.4734	3.31589	4.65642	0.767062
Huaian	2016	324.61	66.8023	3.23154	4.47401	0.737557
Huaian	2017	339.44	65.2245	3.12413	4.30957	0.710753
Huaian	2018	358.7	59.2384	2.33964	3.94516	0.649713
Huaian	2019	386.21	57.299	2.19312	3.88495	0.63801
Huaian	2020	409.7	58.5795	2.86318	3.83131	0.633268
Huaian	2021	433.961	59.733	2.486	3.935	0.648
Huaian	2022	458.397	59.074	2.394	3.875	0.638
Huaian	2023	483.541	58.422	2.303	3.816	0.629
Huaian	2024	509.413	57.778	2.215	3.758	0.619
Huaian	2025	536.034	57.14	2.127	3.701	0.609
Huaian	2026	563.425	56.51	2.042	3.645	0.6
Huaian	2027	591.61	55.886	1.957	3.589	0.591
Huaian	2028	620.611	55.269	1.874	3.535	0.582
Huaian	2029	650.451	54.659	1.793	3.481	0.573
Huaian	2030	681.156	54.056	1.713	3.428	0.564
Huaian	2031	712.75	53.46	1.634	3.376	0.556
Huaian	2032	745.258	52.87	1.556	3.325	0.547
Huaian	2033	778.708	52.287	1.48	3.274	0.539
Huaian	2034	813.126	51.71	1.405	3.225	0.531
Huaian	2035	848.541	51.139	1.331	3.176	0.523
Huaibei	2010	40.46	17.6405	0.5921	0.996364	0.16557
Huaibei	2011	46.89	19.5552	0.557649	1.12735	0.186592
Huaibei	2012	51.43	19.6127	0.580396	1.15161	0.190899
Huaibei	2013	57.04	19.5467	0.63044	1.14231	0.189937
Huaibei	2014	57.99	20.0762	0.64696	1.16475	0.193681
Huaibei	2015	59.33	20.3603	0.680071	1.24044	0.206286
Huaibei	2016	61.56	20.0561	0.713704	1.224	0.202689
Huaibei	2017	64.02	19.3281	0.647361	1.22196	0.201549
Huaibei	2018	65.29	18.8705	0.638056	1.20735	0.197151
Huaibei	2019	72.83	18.6667	0.627397	1.14763	0.188754
Huaibei	2020	80.35	18.8793	0.889351	1.06276	0.173763
Huaibei	2021	80.735	18.89	0.777	1.165	0.191
Huaibei	2022	84.96	18.782	0.8	1.164	0.19
Huaibei	2023	89.407	18.675	0.822	1.163	0.19
Huaibei	2024	94.086	18.569	0.845	1.163	0.189
Huaibei	2025	99.009	18.463	0.868	1.162	0.189
Huaibei	2026	104.191	18.358	0.891	1.161	0.189
Huaibei	2027	109.643	18.253	0.915	1.16	0.188
Huaibei	2028	115.381	18.149	0.939	1.16	0.188
Huaibei	2029	121.42	18.046	0.963	1.159	0.187
Huaibei	2030	127.774	17.943	0.988	1.158	0.187
Huaibei	2031	134.461	17.841	1.013	1.157	0.186
Huaibei	2032	141.498	17.739	1.038	1.157	0.186
Huaibei	2033	148.903	17.638	1.063	1.156	0.186
Huaibei	2034	156.695	17.538	1.089	1.155	0.185
Huaibei	2035	164.895	17.438	1.115	1.154	0.185
Huainan	2010	83.8963	23.6447	1.25717	1.53594	0.249564
Huainan	2011	92.1285	23.8791	1.27173	1.54797	0.251492
Huainan	2012	94.7329	24.779	1.3428	1.62909	0.264704
Huainan	2013	101.579	25.5797	1.415	1.63217	0.265393
Huainan	2014	105.616	26.6949	1.43849	1.7501	0.284337
Huainan	2015	108.357	55.6768	3.05299	3.45997	0.564527
Huainan	2016	114.686	54.9644	3.0775	3.38918	0.553458
Huainan	2017	119.546	54.1079	2.97496	3.30739	0.540504
Huainan	2018	123.46	49.1155	1.47123	3.18415	0.514913
Huainan	2019	130.088	47.514	1.39929	3.06019	0.49551
Huainan	2020	142.347	45.804	1.43481	2.98749	0.48585
Huainan	2021	144.795	59.484	2.106	3.788	0.615
Huainan	2022	151.664	63.096	2.146	4.021	0.652
Huainan	2023	158.859	66.766	2.187	4.258	0.69
Huainan	2024	166.396	70.493	2.227	4.499	0.728
Huainan	2025	174.289	74.28	2.268	4.745	0.766
Huainan	2026	182.557	78.127	2.309	4.995	0.806
Huainan	2027	191.218	82.035	2.35	5.25	0.845
Huainan	2028	200.289	86.005	2.391	5.509	0.886
Huainan	2029	209.791	90.038	2.432	5.773	0.927
Huainan	2030	219.743	94.135	2.474	6.042	0.968
Huainan	2031	230.168	98.297	2.515	6.316	1.01
Huainan	2032	241.087	102.525	2.557	6.595	1.053
Huainan	2033	252.524	106.821	2.599	6.879	1.096
Huainan	2034	264.504	111.184	2.641	7.168	1.14
Huainan	2035	277.052	115.617	2.683	7.462	1.185
Huangshanshi	2010	39.44	11.0441	0.965797	0.480154	0.0804045
Huangshanshi	2011	45.12	11.1526	0.952603	0.479863	0.0803896
Huangshanshi	2012	48.54	11.4299	0.962713	0.493114	0.0832264
Huangshanshi	2013	52.96	11.6357	0.947349	0.48446	0.0819867
Huangshanshi	2014	53.37	11.8092	0.984026	0.479302	0.0815004
Huangshanshi	2015	55.11	11.998	0.971965	0.479811	0.0816611
Huangshanshi	2016	56.4	11.3824	0.909508	0.457323	0.0779679
Huangshanshi	2017	57.34	11.1206	0.859564	0.446145	0.0760394
Huangshanshi	2018	56.9	9.18834	0.464891	0.412979	0.0685602
Huangshanshi	2019	61.76	8.95201	0.491481	0.398022	0.0671708
Huangshanshi	2020	67.21	9.19954	0.565088	0.388566	0.0662105
Huangshanshi	2021	67.067	9.204	0.51	0.391	0.066
Huangshanshi	2022	69.489	8.93	0.459	0.381	0.065
Huangshanshi	2023	71.999	8.661	0.41	0.372	0.063
Huangshanshi	2024	74.599	8.395	0.361	0.362	0.062
Huangshanshi	2025	77.293	8.132	0.314	0.353	0.06
Huangshanshi	2026	80.085	7.872	0.267	0.344	0.059
Huangshanshi	2027	82.977	7.616	0.222	0.335	0.057
Huangshanshi	2028	85.974	7.364	0.177	0.327	0.056
Huangshanshi	2029	89.079	7.114	0.133	0.318	0.054
Huangshanshi	2030	92.296	6.868	0.09	0.31	0.053
Huangshanshi	2031	95.629	6.625	0.048	0.302	0.052
Huangshanshi	2032	99.083	6.385	0.007	0.295	0.05
Huangshanshi	2033	102.661	6.148	-0.033	0.287	0.049
Huangshanshi	2034	106.369	5.914	-0.073	0.28	0.048
Huangshanshi	2035	110.211	5.683	-0.112	0.273	0.047
Huzhou	2010	104.22	20.9264	1.31852	0.753677	0.136977
Huzhou	2011	116.22	21.3342	1.40408	0.76006	0.138141
Huzhou	2012	122.65	21.1611	1.43928	0.741971	0.135095
Huzhou	2013	125.56	20.6637	1.38422	0.735907	0.133279
Huzhou	2014	120.34	18.4761	1.17307	0.664305	0.118957
Huzhou	2015	122.6	17.9871	1.25408	0.653949	0.117244
Huzhou	2016	124.22	16.3656	1.09082	0.614373	0.107202
Huzhou	2017	125.72	15.368	1.08641	0.591769	0.101365
Huzhou	2018	128.37	15.0026	1.16921	0.581047	0.0998945
Huzhou	2019	134.11	14.5071	1.25058	0.576683	0.0998673
Huzhou	2020	140	14.9395	1.38084	0.589196	0.102941
Huzhou	2021	137.341	13.199	1.159	0.533	0.091
Huzhou	2022	139.542	12.554	1.141	0.514	0.087
Huzhou	2023	141.778	11.939	1.123	0.497	0.083
Huzhou	2024	144.05	11.355	1.106	0.479	0.08
Huzhou	2025	146.359	10.8	1.089	0.463	0.076
Huzhou	2026	148.704	10.271	1.072	0.447	0.073
Huzhou	2027	151.087	9.769	1.056	0.431	0.07
Huzhou	2028	153.509	9.291	1.04	0.416	0.067
Huzhou	2029	155.969	8.836	1.024	0.402	0.064
Huzhou	2030	158.468	8.404	1.008	0.388	0.062
Huzhou	2031	161.008	7.992	0.992	0.374	0.059
Huzhou	2032	163.588	7.601	0.977	0.361	0.057
Huzhou	2033	166.21	7.229	0.962	0.349	0.054
Huzhou	2034	168.874	6.876	0.947	0.337	0.052
Huzhou	2035	171.58	6.539	0.933	0.325	0.05
Jiaxing	2010	127	34.8483	2.33804	1.3559	0.24145
Jiaxing	2011	142.8	34.6308	2.32524	1.35531	0.241495
Jiaxing	2012	151.39	33.8123	2.2267	1.34904	0.239405
Jiaxing	2013	155.62	31.6858	1.95084	1.31869	0.230496
Jiaxing	2014	144.77	25.9025	0.945681	1.24883	0.210959
Jiaxing	2015	139.09	23.923	0.634571	1.20168	0.200594
Jiaxing	2016	136.91	23.1472	0.545863	1.18175	0.196712
Jiaxing	2017	135.55	22.9585	0.556593	1.17357	0.195309
Jiaxing	2018	115.03	22.4262	0.568289	1.15808	0.193535
Jiaxing	2019	120.89	20.107	0.562006	1.04186	0.174638
Jiaxing	2020	124	20.1708	0.637192	0.985414	0.16615
Jiaxing	2021	117.46	16.84	-0.045	1	0.163
Jiaxing	2022	114.341	15.38	-0.227	0.968	0.156
Jiaxing	2023	111.304	13.961	-0.404	0.937	0.15
Jiaxing	2024	108.348	12.582	-0.575	0.907	0.144
Jiaxing	2025	105.471	11.241	-0.741	0.878	0.138
Jiaxing	2026	102.67	9.939	-0.902	0.85	0.133
Jiaxing	2027	99.943	8.673	-1.058	0.822	0.128
Jiaxing	2028	97.289	7.442	-1.209	0.796	0.123
Jiaxing	2029	94.705	6.247	-1.355	0.77	0.118
Jiaxing	2030	92.19	5.085	-1.497	0.746	0.113
Jiaxing	2031	89.742	3.956	-1.635	0.722	0.109
Jiaxing	2032	87.358	2.858	-1.769	0.699	0.104
Jiaxing	2033	85.038	1.792	-1.898	0.676	0.1
Jiaxing	2034	82.78	0.755	-2.024	0.655	0.096
Jiaxing	2035	80.582	-0.252	-2.145	0.634	0.092
Jinhua	2010	108.03	31.9596	2.06502	1.36447	0.232654
Jinhua	2011	125.43	31.9653	2.08027	1.40163	0.239607
Jinhua	2012	134.46	32.8178	2.05545	1.45556	0.247922
Jinhua	2013	140.2	33.5057	1.97699	1.49302	0.252235
Jinhua	2014	138.56	29.5734	1.45688	1.32353	0.221552
Jinhua	2015	141.03	28.669	1.39508	1.29641	0.217124
Jinhua	2016	148.32	25.0435	1.06327	1.18201	0.196797
Jinhua	2017	145.62	23.7623	0.979507	1.11074	0.184391
Jinhua	2018	135.86	23.431	0.990848	1.08331	0.180309
Jinhua	2019	145.82	22.6576	1.03225	0.997533	0.167862
Jinhua	2020	157	22.5578	1.19804	0.95121	0.161019
Jinhua	2021	153.899	20.565	0.727	0.932	0.155
Jinhua	2022	156.351	19.557	0.619	0.888	0.147
Jinhua	2023	158.843	18.599	0.517	0.846	0.14
Jinhua	2024	161.374	17.687	0.418	0.806	0.133
Jinhua	2025	163.945	16.82	0.323	0.767	0.126
Jinhua	2026	166.557	15.996	0.232	0.731	0.12
Jinhua	2027	169.211	15.212	0.144	0.696	0.114
Jinhua	2028	171.907	14.466	0.06	0.663	0.108
Jinhua	2029	174.647	13.757	-0.021	0.632	0.103
Jinhua	2030	177.43	13.083	-0.099	0.602	0.098
Jinhua	2031	180.257	12.442	-0.173	0.573	0.093
Jinhua	2032	183.129	11.832	-0.245	0.546	0.088
Jinhua	2033	186.047	11.252	-0.314	0.52	0.084
Jinhua	2034	189.011	10.701	-0.38	0.495	0.08
Jinhua	2035	192.023	10.176	-0.444	0.472	0.076
Lianyungang	2010	182.6	73.3559	4.53006	3.96413	0.650399
Lianyungang	2011	164.28	73.5851	5.02716	3.9748	0.652608
Lianyungang	2012	232.4	73.8186	5.07141	3.99054	0.655323
Lianyungang	2013	259.17	73.5939	5.24603	4.0449	0.663333
Lianyungang	2014	261.98	73.5685	5.29262	4.07991	0.667228
Lianyungang	2015	282.69	73.13	5.29033	4.07561	0.666389
Lianyungang	2016	301.56	72.512	5.29102	4.0771	0.666357
Lianyungang	2017	313.42	70.9427	5.30617	3.93351	0.643203
Lianyungang	2018	325.57	70.1025	5.23585	3.85594	0.629137
Lianyungang	2019	362.7	68.9887	5.22579	3.78756	0.618306
Lianyungang	2020	386.1	67.6942	5.25791	3.70678	0.60485
Lianyungang	2021	408.97	68.138	5.329	3.785	0.617
Lianyungang	2022	433.546	67.498	5.348	3.755	0.611
Lianyungang	2023	458.88	66.865	5.368	3.726	0.606
Lianyungang	2024	484.998	66.237	5.387	3.696	0.601
Lianyungang	2025	511.924	65.615	5.407	3.668	0.596
Lianyungang	2026	539.682	64.999	5.426	3.639	0.591
Lianyungang	2027	568.298	64.388	5.446	3.61	0.586
Lianyungang	2028	597.798	63.784	5.465	3.582	0.581
Lianyungang	2029	628.21	63.185	5.485	3.554	0.576
Lianyungang	2030	659.563	62.592	5.505	3.526	0.571
Lianyungang	2031	691.885	62.004	5.525	3.499	0.566
Lianyungang	2032	725.206	61.422	5.545	3.471	0.561
Lianyungang	2033	759.557	60.845	5.565	3.444	0.556
Lianyungang	2034	794.97	60.274	5.585	3.417	0.552
Lianyungang	2035	831.477	59.708	5.605	3.39	0.547
Lishui	2010	62.93	16.4033	1.05567	0.740503	0.123417
Lishui	2011	72.62	16.1578	1.0114	0.739529	0.123486
Lishui	2012	79.37	16.2061	0.960021	0.737204	0.123045
Lishui	2013	84.65	16.2245	0.942817	0.741849	0.123728
Lishui	2014	88.56	15.9639	0.863917	0.734283	0.121624
Lishui	2015	91.36	15.6591	0.822365	0.7126	0.118183
Lishui	2016	95.63	14.9947	0.750651	0.67384	0.111869
Lishui	2017	99.44	14.6549	0.730034	0.676435	0.112099
Lishui	2018	94.16	13.7717	0.558436	0.648198	0.107196
Lishui	2019	100.04	12.9826	0.526377	0.601792	0.0998632
Lishui	2020	105	13.0578	0.621384	0.590567	0.0987288
Lishui	2021	109.293	12.882	0.498	0.594	0.098
Lishui	2022	113.07	12.542	0.453	0.578	0.096
Lishui	2023	116.978	12.211	0.41	0.564	0.093
Lishui	2024	121.022	11.889	0.367	0.549	0.091
Lishui	2025	125.205	11.575	0.326	0.535	0.089
Lishui	2026	129.532	11.269	0.286	0.522	0.086
Lishui	2027	134.009	10.972	0.248	0.509	0.084
Lishui	2028	138.641	10.682	0.21	0.496	0.082
Lishui	2029	143.433	10.4	0.174	0.483	0.08
Lishui	2030	148.391	10.126	0.139	0.471	0.078
Lishui	2031	153.519	9.859	0.105	0.459	0.076
Lishui	2032	158.826	9.598	0.071	0.447	0.074
Lishui	2033	164.315	9.345	0.039	0.436	0.072
Lishui	2034	169.995	9.098	0.008	0.425	0.07
Lishui	2035	175.87	8.858	-0.022	0.414	0.068
Luan	2010	159.36	72.9969	5.02032	4.33969	0.71623
Luan	2011	181.48	74.255	4.94893	4.39445	0.72516
Luan	2012	198.79	75.6013	5.07676	4.39934	0.728687
Luan	2013	209.6	82.2097	5.15937	4.41396	0.73218
Luan	2014	215.21	80.1816	5.23996	4.24392	0.705483
Luan	2015	180.46	51.1742	3.75283	2.54986	0.427914
Luan	2016	189.37	49.4629	3.79158	2.3572	0.397787
Luan	2017	190.61	48.5886	3.81535	2.25557	0.381765
Luan	2018	196.68	42.7302	2.04808	2.08159	0.345465
Luan	2019	217.08	40.5676	1.96172	1.99209	0.331534
Luan	2020	238.67	40.4295	2.03581	1.96083	0.328666
Luan	2021	219.383	31.687	1.689	1.277	0.213
Luan	2022	222.675	27.245	1.352	0.992	0.163
Luan	2023	225.989	22.904	1.024	0.715	0.115
Luan	2024	229.328	18.661	0.705	0.446	0.068
Luan	2025	232.69	14.515	0.396	0.186	0.022
Luan	2026	236.077	10.462	0.095	-0.066	-0.023
Luan	2027	239.488	6.502	-0.196	-0.31	-0.067
Luan	2028	242.923	2.632	-0.48	-0.547	-0.11
Luan	2029	246.383	-1.151	-0.755	-0.776	-0.153
Luan	2030	249.868	-4.848	-1.022	-0.999	-0.194
Luan	2031	253.378	-8.461	-1.281	-1.215	-0.234
Luan	2032	256.913	-11.991	-1.533	-1.423	-0.274
Luan	2033	260.474	-15.442	-1.778	-1.626	-0.312
Luan	2034	264.06	-18.814	-2.015	-1.822	-0.35
Luan	2035	267.672	-22.11	-2.246	-2.013	-0.387
Ma'anshan	2010	28.53	6.66245	0.379621	0.340086	0.0556253
Ma'anshan	2011	67.02	17.7298	0.704882	1.09318	0.178458
Ma'anshan	2012	73.46	17.0913	0.682795	1.04959	0.171827
Ma'anshan	2013	79.62	17.4395	0.711547	1.01537	0.166775
Ma'anshan	2014	77.04	17.4846	0.714582	0.989784	0.16243
Ma'anshan	2015	79.46	17.0438	0.694145	0.947996	0.15585
Ma'anshan	2016	83.79	16.8257	0.681837	0.930183	0.153087
Ma'anshan	2017	85.16	16.8356	0.632308	0.922159	0.151862
Ma'anshan	2018	86.85	16.5807	0.555121	0.907388	0.148437
Ma'anshan	2019	94.1	15.697	0.492879	0.869096	0.142047
Ma'anshan	2020	99.19	15.6585	0.546099	0.857193	0.140923
Ma'anshan	2021	99.591	15.684	0.518	0.821	0.135
Ma'anshan	2022	102.822	15.476	0.497	0.797	0.131
Ma'anshan	2023	106.088	15.269	0.475	0.772	0.127
Ma'anshan	2024	109.389	15.062	0.454	0.748	0.123
Ma'anshan	2025	112.727	14.856	0.433	0.724	0.119
Ma'anshan	2026	116.1	14.65	0.412	0.7	0.115
Ma'anshan	2027	119.511	14.444	0.391	0.676	0.111
Ma'anshan	2028	122.958	14.239	0.37	0.653	0.107
Ma'anshan	2029	126.443	14.035	0.35	0.629	0.103
Ma'anshan	2030	129.965	13.831	0.33	0.606	0.099
Ma'anshan	2031	133.526	13.627	0.31	0.582	0.096
Ma'anshan	2032	137.125	13.424	0.29	0.559	0.092
Ma'anshan	2033	140.764	13.222	0.27	0.536	0.088
Ma'anshan	2034	144.442	13.02	0.251	0.513	0.084
Ma'anshan	2035	148.16	12.818	0.231	0.49	0.08
Nanjing	2010	142.29	21.6719	1.762	1.09201	0.183132
Nanjing	2011	164.27	20.7681	1.77933	1.02701	0.172825
Nanjing	2012	185.06	20.9294	1.73894	1.00397	0.169242
Nanjing	2013	204.64	20.6635	1.82224	0.991521	0.167329
Nanjing	2014	214.25	21.0112	1.8315	0.957004	0.161809
Nanjing	2015	232.39	20.4452	1.73301	0.922058	0.15605
Nanjing	2016	252.54	19.8947	1.57982	0.907223	0.152974
Nanjing	2017	263.01	18.1329	1.14652	0.845799	0.140069
Nanjing	2018	273.42	17.61	0.912176	0.792435	0.13068
Nanjing	2019	287.82	15.8383	0.829437	0.677841	0.112404
Nanjing	2020	296.8	16.0195	0.917219	0.650322	0.108899
Nanjing	2021	326.607	16.017	0.801	0.672	0.112
Nanjing	2022	347.016	15.519	0.702	0.641	0.106
Nanjing	2023	368.699	15.036	0.607	0.612	0.101
Nanjing	2024	391.737	14.569	0.515	0.584	0.096
Nanjing	2025	416.215	14.116	0.426	0.557	0.092
Nanjing	2026	442.222	13.677	0.341	0.532	0.087
Nanjing	2027	469.854	13.252	0.258	0.507	0.083
Nanjing	2028	499.213	12.84	0.179	0.484	0.079
Nanjing	2029	530.406	12.44	0.102	0.462	0.076
Nanjing	2030	563.549	12.054	0.028	0.441	0.072
Nanjing	2031	598.762	11.679	-0.044	0.421	0.069
Nanjing	2032	636.176	11.316	-0.112	0.401	0.065
Nanjing	2033	675.927	10.964	-0.179	0.383	0.062
Nanjing	2034	718.162	10.623	-0.243	0.366	0.059
Nanjing	2035	763.037	10.293	-0.305	0.349	0.056
Nantong	2010	266.22	70.8289	5.82538	3.10994	0.542478
Nantong	2011	177.75	71.102	6.04996	3.04356	0.532226
Nantong	2012	319.09	71.966	6.14794	3.04889	0.532919
Nantong	2013	345.41	70.832	6.07179	3.00942	0.525079
Nantong	2014	339.57	71.392	6.06985	2.92841	0.510792
Nantong	2015	354.9	68.9753	6.08093	2.89258	0.50408
Nantong	2016	366.66	74.3098	5.96309	2.85756	0.498321
Nantong	2017	382.69	72.774	5.69503	2.7997	0.487598
Nantong	2018	397.77	74.2394	5.57073	2.70806	0.471141
Nantong	2019	428.84	58.514	4.09049	2.57263	0.441677
Nantong	2020	458.7	68.843	4.6658	2.56518	0.442647
Nantong	2021	483.592	67.408	4.674	2.539	0.438
Nantong	2022	508.221	66.891	4.508	2.488	0.429
Nantong	2023	533.282	66.376	4.346	2.439	0.42
Nantong	2024	558.784	65.862	4.186	2.39	0.411
Nantong	2025	584.734	65.351	4.028	2.342	0.402
Nantong	2026	611.14	64.841	3.873	2.295	0.393
Nantong	2027	638.01	64.333	3.72	2.249	0.385
Nantong	2028	665.352	63.827	3.57	2.204	0.376
Nantong	2029	693.175	63.323	3.422	2.16	0.368
Nantong	2030	721.486	62.821	3.276	2.117	0.36
Nantong	2031	750.295	62.32	3.133	2.075	0.353
Nantong	2032	779.61	61.822	2.992	2.033	0.345
Nantong	2033	809.44	61.325	2.852	1.992	0.338
Nantong	2034	839.795	60.83	2.715	1.953	0.33
Nantong	2035	870.682	60.337	2.581	1.914	0.323
Ningbo	2010	219.13	46.4961	3.03947	1.541	0.263269
Ningbo	2011	255.23	48.6762	3.12812	1.5716	0.269218
Ningbo	2012	268.52	49.871	3.13227	1.58037	0.269762
Ningbo	2013	276.35	49.6752	3.13185	1.58801	0.270295
Ningbo	2014	275.7	48.7358	3.04355	1.56533	0.264433
Ningbo	2015	284.68	48.3837	2.94521	1.5257	0.255951
Ningbo	2016	302.06	46.5902	2.81708	1.4927	0.248333
Ningbo	2017	305.81	45.2348	2.64648	1.40808	0.234818
Ningbo	2018	305.96	44.1968	2.58251	1.28986	0.215356
Ningbo	2019	322.27	42.398	2.5581	1.27059	0.212183
Ningbo	2020	339	42.2053	2.75263	1.2573	0.210717
Ningbo	2021	342.647	41.848	2.508	1.24	0.205
Ningbo	2022	352.642	41.05	2.448	1.205	0.199
Ningbo	2023	362.928	40.267	2.389	1.171	0.193
Ningbo	2024	373.515	39.498	2.331	1.138	0.187
Ningbo	2025	384.41	38.745	2.275	1.106	0.181
Ningbo	2026	395.624	38.005	2.221	1.075	0.175
Ningbo	2027	407.164	37.28	2.167	1.045	0.17
Ningbo	2028	419.041	36.569	2.115	1.015	0.164
Ningbo	2029	431.264	35.871	2.065	0.987	0.159
Ningbo	2030	443.844	35.187	2.015	0.959	0.154
Ningbo	2031	456.791	34.515	1.967	0.932	0.15
Ningbo	2032	470.116	33.857	1.919	0.906	0.145
Ningbo	2033	483.829	33.211	1.873	0.881	0.14
Ningbo	2034	497.943	32.577	1.828	0.856	0.136
Ningbo	2035	512.468	31.955	1.784	0.832	0.132
Quzhou	2010	64.68	24.2099	2.05373	0.962746	0.171802
Quzhou	2011	76.15	25.3433	2.21307	0.988039	0.17842
Quzhou	2012	79.75	25.5018	2.25809	0.980787	0.177771
Quzhou	2013	83.15	24.2865	1.95272	0.9637	0.172142
Quzhou	2014	82.64	21.1554	1.47953	0.894426	0.157038
Quzhou	2015	84.46	18.2466	1.04772	0.854792	0.148194
Quzhou	2016	88.23	16.5885	0.978117	0.777869	0.135076
Quzhou	2017	87.4	16.3842	1.02927	0.778893	0.137461
Quzhou	2018	80.93	15.1581	0.943947	0.711633	0.12572
Quzhou	2019	86.51	13.5488	0.820391	0.68028	0.120577
Quzhou	2020	92	14.7759	1.09904	0.678112	0.121698
Quzhou	2021	90.825	12.116	0.541	0.632	0.111
Quzhou	2022	92.113	11.206	0.417	0.603	0.105
Quzhou	2023	93.42	10.365	0.299	0.575	0.1
Quzhou	2024	94.746	9.586	0.187	0.548	0.095
Quzhou	2025	96.09	8.867	0.08	0.522	0.09
Quzhou	2026	97.453	8.201	-0.021	0.498	0.086
Quzhou	2027	98.836	7.585	-0.118	0.474	0.082
Quzhou	2028	100.238	7.016	-0.209	0.452	0.078
Quzhou	2029	101.661	6.489	-0.297	0.431	0.074
Quzhou	2030	103.103	6.001	-0.38	0.411	0.07
Quzhou	2031	104.566	5.551	-0.459	0.392	0.067
Quzhou	2032	106.049	5.134	-0.534	0.373	0.064
Quzhou	2033	107.554	4.749	-0.605	0.356	0.06
Quzhou	2034	109.08	4.392	-0.673	0.339	0.057
Quzhou	2035	110.628	4.062	-0.738	0.323	0.055
Shanghai	2010	114.45	39.2119	2.39214	0.973141	0.162959
Shanghai	2011	126.44	44.4244	3.32775	1.09554	0.181573
Shanghai	2012	129.33	44.5048	3.69963	1.29819	0.220637
Shanghai	2013	131.63	44.6849	3.80034	1.2227	0.208864
Shanghai	2014	131.96	44.8098	3.87212	1.31025	0.221907
Shanghai	2015	125.53	43.7171	3.82169	1.32796	0.223143
Shanghai	2016	114.34	41.9702	3.13849	1.36088	0.226122
Shanghai	2017	110.78	40.8611	2.83935	1.36634	0.225162
Shanghai	2018	104.78	38.6548	2.54572	1.41621	0.231908
Shanghai	2019	103.88	36.2769	2.14882	1.41918	0.230426
Shanghai	2020	91.8	33.5826	2.27227	0.883984	0.145786
Shanghai	2021	96.081	35.293	2.214	1.274	0.207
Shanghai	2022	92.775	34.311	2.061	1.274	0.207
Shanghai	2023	89.583	33.356	1.911	1.275	0.206
Shanghai	2024	86.501	32.428	1.766	1.276	0.205
Shanghai	2025	83.525	31.525	1.623	1.276	0.204
Shanghai	2026	80.652	30.648	1.485	1.277	0.204
Shanghai	2027	77.877	29.795	1.349	1.278	0.203
Shanghai	2028	75.197	28.966	1.218	1.278	0.202
Shanghai	2029	72.61	28.16	1.089	1.279	0.201
Shanghai	2030	70.112	27.377	0.963	1.28	0.201
Shanghai	2031	67.7	26.615	0.841	1.28	0.2
Shanghai	2032	65.371	25.874	0.722	1.281	0.199
Shanghai	2033	63.122	25.154	0.605	1.282	0.198
Shanghai	2034	60.95	24.454	0.492	1.282	0.198
Shanghai	2035	58.853	23.774	0.381	1.283	0.197
Shaoxing	2010	149.67	24.3587	1.15881	1.24278	0.211098
Shaoxing	2011	172.1	24.7093	1.19157	1.2444	0.211505
Shaoxing	2012	184.8	25.0731	1.21017	1.25628	0.213364
Shaoxing	2013	193.27	24.8297	1.19466	1.25187	0.211993
Shaoxing	2014	194.28	25.0642	1.04633	1.32738	0.221628
Shaoxing	2015	198.94	23.9661	0.86409	1.27559	0.211529
Shaoxing	2016	207.66	23.6994	0.860933	1.25679	0.208221
Shaoxing	2017	207.54	23.2343	0.795819	1.22992	0.202761
Shaoxing	2018	196.12	21.1002	0.698309	1.03814	0.171142
Shaoxing	2019	208.4	18.7353	0.650525	0.888647	0.147157
Shaoxing	2020	219	18.931	0.729023	0.880078	0.146627
Shaoxing	2021	220.489	19.288	0.57	0.941	0.152
Shaoxing	2022	224.865	18.703	0.515	0.904	0.144
Shaoxing	2023	229.329	18.136	0.461	0.867	0.137
Shaoxing	2024	233.881	17.585	0.41	0.831	0.129
Shaoxing	2025	238.523	17.052	0.36	0.795	0.122
Shaoxing	2026	243.257	16.535	0.312	0.76	0.115
Shaoxing	2027	248.086	16.033	0.265	0.726	0.107
Shaoxing	2028	253.01	15.547	0.221	0.693	0.1
Shaoxing	2029	258.032	15.075	0.178	0.66	0.093
Shaoxing	2030	263.154	14.618	0.136	0.628	0.086
Shaoxing	2031	268.377	14.174	0.096	0.596	0.078
Shaoxing	2032	273.704	13.744	0.057	0.566	0.071
Shaoxing	2033	279.137	13.328	0.02	0.535	0.064
Shaoxing	2034	284.678	12.923	-0.016	0.505	0.057
Shaoxing	2035	290.328	12.531	-0.051	0.476	0.05
Suqian	2010	187.09	65.8051	3.64753	4.4617	0.742483
Suqian	2011	175.11	68.1888	3.65844	4.61693	0.767735
Suqian	2012	226.8	69.2676	3.60906	4.67114	0.776363
Suqian	2013	235	67.396	3.73451	4.64165	0.772583
Suqian	2014	246.37	67.4967	3.76865	4.5878	0.764194
Suqian	2015	258.11	67.4742	3.79545	4.5512	0.758562
Suqian	2016	275.23	68.5243	3.73365	4.49122	0.748498
Suqian	2017	292.14	73.0804	3.64351	4.43537	0.738625
Suqian	2018	300.84	71.2107	3.45283	4.2197	0.699399
Suqian	2019	324.59	68.0032	2.7467	4.10662	0.670576
Suqian	2020	341.4	71.6375	3.62457	4.07209	0.669535
Suqian	2021	360.714	71.223	3.31	4.073	0.671
Suqian	2022	379.504	71.593	3.263	4.011	0.66
Suqian	2023	398.798	71.966	3.216	3.949	0.649
Suqian	2024	418.608	72.34	3.169	3.889	0.638
Suqian	2025	438.949	72.716	3.123	3.829	0.627
Suqian	2026	459.834	73.094	3.077	3.77	0.617
Suqian	2027	481.279	73.474	3.031	3.712	0.606
Suqian	2028	503.298	73.857	2.986	3.656	0.596
Suqian	2029	525.906	74.241	2.941	3.599	0.586
Suqian	2030	549.12	74.627	2.896	3.544	0.577
Suqian	2031	572.956	75.015	2.851	3.49	0.567
Suqian	2032	597.429	75.405	2.807	3.436	0.558
Suqian	2033	622.559	75.797	2.763	3.384	0.548
Suqian	2034	648.361	76.191	2.719	3.332	0.539
Suqian	2035	674.854	76.587	2.676	3.28	0.53
Suzhou	2010	155.79	22.9928	2.17605	1.13781	0.192425
Suzhou	2011	209.72	21.8665	2.20426	1.09334	0.184766
Suzhou	2012	195.08	21.6801	2.195	1.05751	0.17818
Suzhou	2013	214.49	21.7027	2.13683	1.01197	0.170543
Suzhou	2014	203.98	20.8307	2.0531	0.974905	0.163346
Suzhou	2015	215.71	20.0239	1.95855	0.961435	0.160724
Suzhou	2016	221.81	18.9907	1.85169	0.883527	0.147965
Suzhou	2017	221.98	17.3596	1.41952	0.819598	0.134306
Suzhou	2018	213.99	16.1871	1.05458	0.762946	0.123917
Suzhou	2019	196.7	15.6717	0.864765	0.729239	0.117476
Suzhou	2020	196.4	15.6819	0.879641	0.711097	0.114889
Suzhou	2021	207.313	14.887	0.821	0.676	0.109
Suzhou	2022	207.009	14.261	0.694	0.643	0.103
Suzhou	2023	206.706	13.661	0.573	0.611	0.097
Suzhou	2024	206.403	13.086	0.458	0.582	0.092
Suzhou	2025	206.101	12.535	0.348	0.553	0.087
Suzhou	2026	205.798	12.008	0.242	0.526	0.082
Suzhou	2027	205.496	11.503	0.142	0.5	0.078
Suzhou	2028	205.194	11.019	0.045	0.476	0.074
Suzhou	2029	204.892	10.555	-0.046	0.452	0.07
Suzhou	2030	204.59	10.111	-0.134	0.43	0.066
Suzhou	2031	204.289	9.686	-0.218	0.409	0.062
Suzhou	2032	203.988	9.278	-0.298	0.389	0.059
Suzhou	2033	203.687	8.888	-0.374	0.37	0.056
Suzhou	2034	203.386	8.514	-0.447	0.352	0.053
Suzhou	2035	203.085	8.156	-0.517	0.335	0.05
Sùzhou	2010	181.46	88.2976	4.67554	3.92106	0.653952
Sùzhou	2011	217.53	89.7339	4.78202	3.98145	0.663732
Sùzhou	2012	237.35	91.8087	5.05438	4.00951	0.669786
Sùzhou	2013	251.16	93.0913	5.12579	4.09002	0.684701
Sùzhou	2014	259.67	94.715	5.21621	4.1345	0.692538
Sùzhou	2015	268.26	94.7652	5.34019	4.01414	0.675667
Sùzhou	2016	260.18	95.5171	5.47696	4.00996	0.673967
Sùzhou	2017	258.45	93.1704	5.48414	3.83006	0.64499
Sùzhou	2018	253.62	81.4694	3.27459	3.68093	0.608838
Sùzhou	2019	287.51	80.3878	3.37109	3.52984	0.585934
Sùzhou	2020	310.42	83.2981	4.15464	3.53871	0.592838
Sùzhou	2021	301.073	83.513	3.906	3.557	0.594
Sùzhou	2022	308.847	82.429	3.763	3.501	0.585
Sùzhou	2023	316.719	81.359	3.621	3.447	0.576
Sùzhou	2024	324.692	80.303	3.481	3.393	0.567
Sùzhou	2025	332.766	79.261	3.342	3.34	0.558
Sùzhou	2026	340.943	78.232	3.204	3.288	0.549
Sùzhou	2027	349.224	77.216	3.068	3.236	0.54
Sùzhou	2028	357.611	76.214	2.933	3.186	0.532
Sùzhou	2029	366.104	75.225	2.8	3.136	0.523
Sùzhou	2030	374.705	74.248	2.668	3.087	0.515
Sùzhou	2031	383.415	73.284	2.537	3.039	0.507
Sùzhou	2032	392.237	72.333	2.408	2.992	0.499
Sùzhou	2033	401.17	71.394	2.28	2.945	0.491
Sùzhou	2034	410.217	70.468	2.154	2.899	0.483
Sùzhou	2035	419.38	69.553	2.028	2.854	0.476
Taizhou	2010	160.42	57.4955	3.92335	1.44466	0.245345
Taizhou	2011	188.9	58.3495	3.97214	1.43878	0.244935
Taizhou	2012	200.91	58.668	3.96075	1.44044	0.245553
Taizhou	2013	213.3	60.3652	3.96545	1.46922	0.249063
Taizhou	2014	215.63	60.3154	3.90735	1.43459	0.241288
Taizhou	2015	229.75	61.3765	4.07326	1.44259	0.242585
Taizhou	2016	254.14	59.6125	3.9284	1.44425	0.241976
Taizhou	2017	268.26	59.4332	3.746	1.45056	0.243085
Taizhou	2018	264.28	57.9751	3.70541	1.42449	0.238936
Taizhou	2019	282.08	54.2667	3.41985	1.37046	0.22934
Taizhou	2020	295	56.6509	3.70336	1.33275	0.226325
Taizhou	2021	312.827	56.684	3.577	1.372	0.23
Taizhou	2022	328.561	56.327	3.532	1.363	0.228
Taizhou	2023	345.086	55.972	3.487	1.354	0.226
Taizhou	2024	362.443	55.619	3.443	1.345	0.224
Taizhou	2025	380.672	55.268	3.4	1.336	0.222
Taizhou	2026	399.818	54.919	3.357	1.327	0.221
Taizhou	2027	419.927	54.573	3.315	1.318	0.219
Taizhou	2028	441.048	54.228	3.273	1.309	0.217
Taizhou	2029	463.231	53.886	3.232	1.3	0.215
Taizhou	2030	486.53	53.547	3.191	1.291	0.213
Taizhou	2031	511	53.209	3.151	1.282	0.212
Taizhou	2032	536.701	52.873	3.111	1.274	0.21
Taizhou	2033	563.695	52.54	3.072	1.265	0.208
Taizhou	2034	592.047	52.208	3.033	1.257	0.207
Taizhou	2035	621.824	51.879	2.995	1.248	0.205
Tàizhou	2010	151.65	39.2479	2.69798	2.29112	0.383743
Tàizhou	2011	122.98	39.0178	2.79939	2.21941	0.372498
Tàizhou	2012	191.75	38.6332	2.89534	2.14876	0.3618
Tàizhou	2013	205.9	38.5265	3.01963	2.11866	0.357645
Tàizhou	2014	209.25	38.2202	3.08119	2.07578	0.35092
Tàizhou	2015	218.93	37.4126	3.14295	2.01321	0.340756
Tàizhou	2016	240	36.8667	3.11497	1.96586	0.333382
Tàizhou	2017	264.08	36.1017	2.97248	1.91522	0.323527
Tàizhou	2018	280.05	35.1222	2.8885	1.85614	0.312417
Tàizhou	2019	292.5	30.5273	2.07689	1.7693	0.296719
Tàizhou	2020	307.1	32.5697	2.53807	1.76932	0.299382
Tàizhou	2021	335.906	31.965	2.564	1.715	0.29
Tàizhou	2022	357.086	31.246	2.514	1.671	0.282
Tàizhou	2023	378.964	30.544	2.463	1.628	0.275
Tàizhou	2024	401.562	29.857	2.414	1.587	0.268
Tàizhou	2025	424.905	29.186	2.364	1.546	0.261
Tàizhou	2026	449.017	28.53	2.316	1.506	0.255
Tàizhou	2027	473.923	27.888	2.267	1.467	0.248
Tàizhou	2028	499.65	27.261	2.219	1.43	0.242
Tàizhou	2029	526.224	26.648	2.172	1.393	0.236
Tàizhou	2030	553.674	26.049	2.125	1.357	0.23
Tàizhou	2031	582.028	25.464	2.078	1.322	0.224
Tàizhou	2032	611.316	24.891	2.032	1.288	0.218
Tàizhou	2033	641.569	24.331	1.986	1.255	0.213
Tàizhou	2034	672.818	23.784	1.941	1.223	0.207
Tàizhou	2035	705.097	23.25	1.896	1.191	0.202
Tongling	2010	9.65	3.87953	0.18394	0.260488	0.0439464
Tongling	2011	11	3.90004	0.184229	0.271445	0.0456834
Tongling	2012	11.78	3.99637	0.186108	0.283248	0.0477301
Tongling	2013	12.57	4.06373	0.191384	0.290712	0.0490673
Tongling	2014	12.58	4.05961	0.195855	0.292193	0.0492742
Tongling	2015	47.24	11.2211	0.709192	0.759415	0.128529
Tongling	2016	48.95	10.3711	0.703093	0.686942	0.117047
Tongling	2017	49.14	10.262	0.675043	0.680357	0.116154
Tongling	2018	50	9.71286	0.433355	0.659322	0.109212
Tongling	2019	52.73	8.8148	0.37441	0.652192	0.108156
Tongling	2020	56.44	8.89732	0.428639	0.629428	0.105137
Tongling	2021	69.564	11.725	0.612	0.816	0.136
Tongling	2022	76.394	12.532	0.65	0.872	0.145
Tongling	2023	83.384	13.351	0.689	0.93	0.154
Tongling	2024	90.536	14.182	0.729	0.989	0.164
Tongling	2025	97.854	15.024	0.769	1.048	0.173
Tongling	2026	105.343	15.879	0.809	1.108	0.182
Tongling	2027	113.005	16.747	0.85	1.17	0.192
Tongling	2028	120.847	17.627	0.891	1.232	0.202
Tongling	2029	128.87	18.519	0.933	1.295	0.211
Tongling	2030	137.081	19.425	0.975	1.359	0.221
Tongling	2031	145.482	20.343	1.017	1.424	0.231
Tongling	2032	154.079	21.275	1.06	1.49	0.241
Tongling	2033	162.876	22.221	1.103	1.557	0.251
Tongling	2034	171.877	23.18	1.147	1.625	0.261
Tongling	2035	181.088	24.153	1.192	1.694	0.271
Wenzhou	2010	93.69	37.9253	2.64236	1.22199	0.207525
Wenzhou	2011	107.88	37.5201	2.51423	1.18984	0.202094
Wenzhou	2012	114.22	37.2834	2.44465	1.17834	0.200138
Wenzhou	2013	115.39	36.6878	2.36626	1.18078	0.199637
Wenzhou	2014	117.94	36.3049	2.36703	1.13619	0.192183
Wenzhou	2015	129.57	35.2214	2.2077	1.11945	0.188742
Wenzhou	2016	139.56	34.6034	2.21014	1.11186	0.186825
Wenzhou	2017	144.35	34.1487	2.17756	1.09373	0.184004
Wenzhou	2018	141.75	33.2772	2.08882	1.06697	0.179078
Wenzhou	2019	151.72	32.2602	2.11087	1.02779	0.173228
Wenzhou	2020	160	32.323	2.37328	1.02015	0.173395
Wenzhou	2021	166.797	31.563	2.101	1.007	0.169
Wenzhou	2022	174.241	30.989	2.07	0.99	0.166
Wenzhou	2023	182.018	30.426	2.038	0.972	0.163
Wenzhou	2024	190.143	29.873	2.008	0.955	0.16
Wenzhou	2025	198.629	29.33	1.978	0.938	0.157
Wenzhou	2026	207.495	28.797	1.948	0.922	0.154
Wenzhou	2027	216.756	28.273	1.919	0.905	0.152
Wenzhou	2028	226.431	27.759	1.89	0.889	0.149
Wenzhou	2029	236.537	27.255	1.861	0.874	0.146
Wenzhou	2030	247.095	26.759	1.833	0.858	0.143
Wenzhou	2031	258.124	26.273	1.806	0.843	0.141
Wenzhou	2032	269.645	25.795	1.779	0.828	0.138
Wenzhou	2033	281.68	25.326	1.752	0.813	0.136
Wenzhou	2034	294.252	24.866	1.725	0.799	0.133
Wenzhou	2035	307.386	24.414	1.7	0.785	0.131
Wuhu	2010	49.04	14.9689	0.562014	0.805111	0.134275
Wuhu	2011	107.01	28.8028	1.37335	1.70158	0.279677
Wuhu	2012	117.63	28.5075	1.38415	1.81351	0.29775
Wuhu	2013	128.6	29.3318	1.38042	1.92466	0.315927
Wuhu	2014	118.04	29.9593	1.40556	2.1283	0.348643
Wuhu	2015	120.02	30.3492	1.43778	2.15006	0.352993
Wuhu	2016	126.9	29.6367	1.44843	2.09543	0.344699
Wuhu	2017	129.67	28.6593	1.05612	2.06716	0.340308
Wuhu	2018	133.03	27.1161	0.716856	1.99599	0.326318
Wuhu	2019	146.57	26.1286	0.756156	1.93187	0.317482
Wuhu	2020	161.56	26.0992	0.849364	1.88945	0.311855
Wuhu	2021	154.863	26.594	0.753	2.057	0.338
Wuhu	2022	159.78	26.258	0.68	2.073	0.341
Wuhu	2023	164.747	25.924	0.608	2.089	0.344
Wuhu	2024	169.766	25.591	0.537	2.105	0.346
Wuhu	2025	174.835	25.258	0.467	2.121	0.349
Wuhu	2026	179.957	24.927	0.399	2.137	0.352
Wuhu	2027	185.132	24.596	0.331	2.153	0.355
Wuhu	2028	190.359	24.267	0.264	2.169	0.357
Wuhu	2029	195.64	23.938	0.199	2.185	0.36
Wuhu	2030	200.976	23.611	0.134	2.202	0.363
Wuhu	2031	206.366	23.284	0.071	2.218	0.366
Wuhu	2032	211.812	22.958	0.008	2.234	0.368
Wuhu	2033	217.313	22.633	-0.054	2.251	0.371
Wuhu	2034	222.871	22.309	-0.114	2.267	0.374
Wuhu	2035	228.486	21.986	-0.174	2.283	0.377
Wuxi	2010	104.94	19.1348	1.0474	0.778933	0.130952
Wuxi	2011	334.54	19.2474	1.07307	0.747324	0.126077
Wuxi	2012	137.22	19.202	1.09186	0.726522	0.122831
Wuxi	2013	148.54	20.0941	1.11217	0.698368	0.118606
Wuxi	2014	138.13	18.795	1.01543	0.666721	0.112812
Wuxi	2015	137.72	14.1732	0.996959	0.63899	0.106978
Wuxi	2016	135.19	13.8054	0.893848	0.621934	0.103861
Wuxi	2017	135.18	12.5927	0.731209	0.603265	0.100313
Wuxi	2018	125.07	12.0373	0.611805	0.575323	0.0947568
Wuxi	2019	122.51	10.9033	0.53695	0.546193	0.0897654
Wuxi	2020	128.1	10.5807	0.560117	0.529719	0.087116
Wuxi	2021	84.492	9.071	0.502	0.511	0.084
Wuxi	2022	72.252	8.11	0.446	0.491	0.08
Wuxi	2023	60.117	7.18	0.392	0.473	0.077
Wuxi	2024	48.086	6.282	0.34	0.455	0.074
Wuxi	2025	36.158	5.412	0.29	0.438	0.071
Wuxi	2026	24.333	4.572	0.242	0.421	0.068
Wuxi	2027	12.609	3.759	0.195	0.405	0.065
Wuxi	2028	0.986	2.974	0.151	0.39	0.062
Wuxi	2029	-10.537	2.214	0.108	0.375	0.06
Wuxi	2030	-21.961	1.479	0.066	0.361	0.057
Wuxi	2031	-33.286	0.769	0.026	0.347	0.055
Wuxi	2032	-44.515	0.082	-0.012	0.334	0.053
Wuxi	2033	-55.647	-0.582	-0.049	0.321	0.05
Wuxi	2034	-66.683	-1.224	-0.084	0.309	0.048
Wuxi	2035	-77.625	-1.845	-0.119	0.298	0.046
Xuancheng	2010	88.5	24.7797	1.656	1.64731	0.278285
Xuancheng	2011	102.07	25.4674	1.64595	1.69188	0.28548
Xuancheng	2012	111.65	25.9533	1.64739	1.6734	0.283337
Xuancheng	2013	119.88	27.369	1.63345	1.70336	0.288564
Xuancheng	2014	117.92	25.4715	1.50646	1.56778	0.266897
Xuancheng	2015	121.3	25.5847	1.5385	1.5939	0.272555
Xuancheng	2016	127.57	24.7235	1.55764	1.53562	0.263522
Xuancheng	2017	130.99	24.3834	1.51268	1.48657	0.254796
Xuancheng	2018	135.4	22.6315	1.08594	1.38475	0.237908
Xuancheng	2019	149.8	21.2887	1.10755	1.34384	0.235415
Xuancheng	2020	161.72	21.4145	1.18228	1.31823	0.231656
Xuancheng	2021	162.079	21.427	1.104	1.295	0.227
Xuancheng	2022	169.497	20.931	1.047	1.258	0.221
Xuancheng	2023	177.255	20.446	0.991	1.221	0.216
Xuancheng	2024	185.368	19.973	0.936	1.185	0.21
Xuancheng	2025	193.853	19.51	0.882	1.151	0.205
Xuancheng	2026	202.725	19.058	0.829	1.117	0.2
Xuancheng	2027	212.004	18.617	0.778	1.085	0.195
Xuancheng	2028	221.708	18.185	0.727	1.053	0.19
Xuancheng	2029	231.855	17.764	0.677	1.022	0.185
Xuancheng	2030	242.467	17.353	0.627	0.992	0.18
Xuancheng	2031	253.565	16.951	0.579	0.963	0.176
Xuancheng	2032	265.171	16.558	0.532	0.935	0.171
Xuancheng	2033	277.308	16.175	0.485	0.908	0.167
Xuancheng	2034	290	15.8	0.44	0.882	0.163
Xuancheng	2035	303.273	15.434	0.395	0.856	0.159
Xuzhou	2010	282.82	117.533	6.64826	8.22278	1.38428
Xuzhou	2011	416.83	117.244	6.75471	8.16247	1.37512
Xuzhou	2012	382.46	115.322	7.07346	7.89899	1.33599
Xuzhou	2013	432.38	115.149	6.92283	7.66133	1.29848
Xuzhou	2014	473.54	114.717	6.83084	7.56057	1.28203
Xuzhou	2015	504.76	111.576	6.56056	7.33596	1.24503
Xuzhou	2016	542.88	105.811	5.94916	7.09878	1.20103
Xuzhou	2017	600.55	101.694	5.13429	6.84176	1.15018
Xuzhou	2018	631.39	95.6968	4.36074	6.55158	1.09658
Xuzhou	2019	682.83	90.4419	3.25935	6.39733	1.06719
Xuzhou	2020	718.683	93.4607	4.08945	6.26659	1.04845
Xuzhou	2021	760.578	89.711	3.586	6.065	1.015
Xuzhou	2022	806.037	87.072	3.25	5.886	0.983
Xuzhou	2023	852.894	84.51	2.925	5.712	0.953
Xuzhou	2024	901.19	82.024	2.61	5.544	0.924
Xuzhou	2025	950.97	79.61	2.305	5.38	0.895
Xuzhou	2026	1002.28	77.268	2.01	5.221	0.868
Xuzhou	2027	1055.17	74.995	1.724	5.067	0.841
Xuzhou	2028	1109.68	72.788	1.447	4.918	0.815
Xuzhou	2029	1165.86	70.646	1.179	4.773	0.79
Xuzhou	2030	1223.78	68.568	0.92	4.632	0.766
Xuzhou	2031	1283.47	66.55	0.668	4.495	0.742
Xuzhou	2032	1344.99	64.592	0.425	4.363	0.719
Xuzhou	2033	1408.41	62.692	0.189	4.234	0.697
Xuzhou	2034	1473.77	60.847	-0.039	4.109	0.676
Xuzhou	2035	1541.14	59.057	-0.26	3.988	0.655
Yancheng	2010	374.21	126.061	8.47942	7.34084	1.26641
Yancheng	2011	184.54	126.12	8.64623	7.19722	1.24423
Yancheng	2012	456.13	124.867	8.77317	6.81706	1.18584
Yancheng	2013	489.18	124.286	8.83339	6.63412	1.15426
Yancheng	2014	489.5	124.414	9.15078	6.51099	1.1351
Yancheng	2015	516.53	126.493	9.2746	6.40259	1.11382
Yancheng	2016	533.91	122.628	9.08059	6.21879	1.07516
Yancheng	2017	564.18	122.515	9.01252	6.09593	1.05037
Yancheng	2018	573.4	123.25	9.04247	6.00507	1.03265
Yancheng	2019	619.9	115.996	7.39076	5.89608	1.00717
Yancheng	2020	661.2	119.878	8.21659	5.8839	1.00929
Yancheng	2021	716.944	118.691	8.316	5.63	0.964
Yancheng	2022	757.851	117.921	8.24	5.507	0.942
Yancheng	2023	799.58	117.155	8.164	5.388	0.919
Yancheng	2024	842.146	116.394	8.089	5.271	0.898
Yancheng	2025	885.566	115.638	8.014	5.156	0.877
Yancheng	2026	929.857	114.886	7.939	5.044	0.856
Yancheng	2027	975.036	114.14	7.865	4.934	0.836
Yancheng	2028	1021.12	113.399	7.791	4.827	0.817
Yancheng	2029	1068.13	112.662	7.717	4.722	0.798
Yancheng	2030	1116.09	111.93	7.644	4.619	0.779
Yancheng	2031	1165	111.203	7.57	4.519	0.761
Yancheng	2032	1214.9	110.481	7.498	4.421	0.743
Yancheng	2033	1265.8	109.763	7.425	4.325	0.726
Yancheng	2034	1317.72	109.05	7.353	4.231	0.709
Yancheng	2035	1370.68	108.342	7.281	4.139	0.692
Yangzhou	2010	161.37	34.8834	2.256	2.23283	0.370191
Yangzhou	2011	100.77	35.9136	2.25769	2.2217	0.368295
Yangzhou	2012	205.19	36.5904	2.19843	2.28612	0.379216
Yangzhou	2013	224.45	36.1356	2.18084	2.3262	0.385232
Yangzhou	2014	227.36	36.8264	2.16622	2.3342	0.386107
Yangzhou	2015	241.86	36.8532	2.17771	2.36512	0.390835
Yangzhou	2016	251.39	37.0831	2.1708	2.34011	0.386602
Yangzhou	2017	262.02	35.8858	2.20947	2.25368	0.371204
Yangzhou	2018	273.34	35.2238	1.99464	2.1544	0.354128
Yangzhou	2019	292.8	33.3729	1.82547	2.09467	0.345402
Yangzhou	2020	307.101	35.3147	2.29688	2.12308	0.351129
Yangzhou	2021	335.279	34.779	2.046	2.143	0.353
Yangzhou	2022	354.277	34.576	2.028	2.124	0.349
Yangzhou	2023	373.654	34.375	2.01	2.105	0.346
Yangzhou	2024	393.419	34.174	1.992	2.087	0.343
Yangzhou	2025	413.58	33.975	1.974	2.069	0.34
Yangzhou	2026	434.144	33.777	1.956	2.05	0.336
Yangzhou	2027	455.12	33.58	1.938	2.032	0.333
Yangzhou	2028	476.515	33.385	1.921	2.015	0.33
Yangzhou	2029	498.339	33.19	1.903	1.997	0.327
Yangzhou	2030	520.599	32.997	1.886	1.979	0.324
Yangzhou	2031	543.305	32.805	1.868	1.962	0.321
Yangzhou	2032	566.465	32.613	1.851	1.945	0.318
Yangzhou	2033	590.089	32.423	1.834	1.928	0.315
Yangzhou	2034	614.185	32.234	1.816	1.911	0.312
Yangzhou	2035	638.764	32.047	1.799	1.894	0.309
Zhenjiang	2010	81.53	16.0834	0.847045	0.822792	0.137241
Zhenjiang	2011	103.88	15.6224	0.886929	0.746823	0.124927
Zhenjiang	2012	115.77	15.2708	0.898805	0.704466	0.118503
Zhenjiang	2013	129	14.735	0.929287	0.686421	0.115785
Zhenjiang	2014	121.45	15.0401	0.91092	0.654892	0.109976
Zhenjiang	2015	132.89	14.8867	0.932609	0.648332	0.108968
Zhenjiang	2016	137.78	14.1878	0.882143	0.643341	0.108174
Zhenjiang	2017	142.43	13.7768	0.879243	0.616402	0.104162
Zhenjiang	2018	138.4	12.9947	0.735357	0.587902	0.0981088
Zhenjiang	2019	140.42	11.7725	0.603433	0.557248	0.093241
Zhenjiang	2020	149.5	13.1725	0.811266	0.569064	0.0975246
Zhenjiang	2021	154.884	12.269	0.723	0.539	0.091
Zhenjiang	2022	159.461	11.961	0.702	0.523	0.089
Zhenjiang	2023	164.107	11.661	0.681	0.507	0.086
Zhenjiang	2024	168.822	11.369	0.66	0.492	0.083
Zhenjiang	2025	173.608	11.084	0.639	0.477	0.081
Zhenjiang	2026	178.466	10.806	0.619	0.462	0.079
Zhenjiang	2027	183.397	10.535	0.599	0.448	0.076
Zhenjiang	2028	188.402	10.271	0.579	0.435	0.074
Zhenjiang	2029	193.482	10.013	0.559	0.422	0.072
Zhenjiang	2030	198.639	9.762	0.54	0.409	0.07
Zhenjiang	2031	203.872	9.517	0.521	0.396	0.068
Zhenjiang	2032	209.185	9.279	0.502	0.384	0.066
Zhenjiang	2033	214.577	9.046	0.483	0.373	0.064
Zhenjiang	2034	220.05	8.819	0.465	0.361	0.062
Zhenjiang	2035	225.605	8.598	0.447	0.351	0.06
Zhoushan	2010	62.02	35.3907	2.78522	0.413295	0.0719987
Zhoushan	2011	76.04	35.5923	2.9988	0.452821	0.0786586
Zhoushan	2012	83.06	35.4967	3.12244	0.45834	0.0796844
Zhoushan	2013	95.73	35.9453	3.26349	0.474918	0.0826038
Zhoushan	2014	100.9	36.6629	3.49131	0.508979	0.0884236
Zhoushan	2015	111.01	36.9316	3.65509	0.523448	0.0906773
Zhoushan	2016	126.71	37.5797	3.90932	0.558919	0.0965487
Zhoushan	2017	140.48	37.9717	3.42856	0.494563	0.0852595
Zhoushan	2018	142.63	38.5852	3.55539	0.511339	0.0881199
Zhoushan	2019	146.4	37.8966	3.59265	0.515749	0.0888754
Zhoushan	2020	153	37.5211	3.6806	0.524241	0.0903913
Zhoushan	2021	170.672	38.766	3.837	0.543	0.093
Zhoushan	2022	181.664	39.094	3.909	0.551	0.095
Zhoushan	2023	193.03	39.426	3.982	0.559	0.096
Zhoushan	2024	204.782	39.76	4.057	0.567	0.097
Zhoushan	2025	216.933	40.097	4.133	0.575	0.098
Zhoushan	2026	229.496	40.437	4.21	0.583	0.1
Zhoushan	2027	242.487	40.779	4.289	0.592	0.101
Zhoushan	2028	255.918	41.125	4.37	0.6	0.102
Zhoushan	2029	269.806	41.474	4.451	0.609	0.104
Zhoushan	2030	284.165	41.825	4.535	0.618	0.105
Zhoushan	2031	299.012	42.18	4.62	0.627	0.107
Zhoushan	2032	314.363	42.537	4.706	0.636	0.108
Zhoushan	2033	330.236	42.898	4.794	0.645	0.109
Zhoushan	2034	346.647	43.261	4.884	0.654	0.111
Zhoushan	2035	363.616	43.628	4.975	0.664	0.112

## Sheet: 预测
City	Year	AGDP（亿元）	C排放（万吨）	COD(万吨)	TN(万吨)	TP(万吨)	AGDPBHL	CBHL	CODBHL	TNBHL	TPBHL	∆GDP	∆C	∆COD	∆TN	∆TP	C脱钩	COD脱钩	TN脱钩	TP脱钩	C协调类型	COD协调类型	TN协调类型	TP协调类型
Anqing	2020	240.29	39.5843	2.663	2.20101	0.369483
Anqing	2021	222.836	38.447	2.332	2.149	0.358	-0.0783267	-0.0295812	-0.14194	-0.0242015	-0.0320762	-17.454	-1.13731	-0.331004	-0.0520089	-0.0114833	0.0651604	0.0189644	0.00297977	0.000657917	好	好	好	好
Anqing	2022	226.668	37.075	2.158	2.076	0.346	0.0169058	-0.0370061	-0.0806302	-0.0351638	-0.0346821	3.832	-1.372	-0.174	-0.073	-0.012	-0.358038	-0.0454071	-0.0190501	-0.00313152	最好	最好	最好	最好
Anqing	2023	230.566	35.752	1.989	2.005	0.334	0.0169062	-0.0370049	-0.0849673	-0.0354115	-0.0359281	3.898	-1.323	-0.169	-0.071	-0.012	-0.339405	-0.0433556	-0.0182145	-0.0030785	最好	最好	最好	最好
Anqing	2024	234.53	34.477	1.824	1.936	0.323	0.0169019	-0.0369812	-0.0904605	-0.0356405	-0.0340557	3.964	-1.275	-0.165	-0.069	-0.011	-0.321645	-0.0416246	-0.0174067	-0.00277497	最好	最好	最好	最好
Anqing	2025	238.563	33.247	1.664	1.87	0.312	0.0169054	-0.0369958	-0.0961538	-0.0352941	-0.0352564	4.033	-1.23	-0.16	-0.066	-0.011	-0.304984	-0.0396727	-0.016365	-0.0027275	最好	最好	最好	最好
Anqing	2026	242.665	32.06	1.508	1.806	0.301	0.016904	-0.0370243	-0.103448	-0.0354374	-0.0365449	4.102	-1.187	-0.156	-0.064	-0.011	-0.289371	-0.0380302	-0.0156021	-0.00268162	最好	最好	最好	最好
Anqing	2027	246.838	30.916	1.357	1.744	0.291	0.0169058	-0.0370035	-0.111275	-0.0355505	-0.0343643	4.173	-1.144	-0.151	-0.062	-0.01	-0.274143	-0.036185	-0.0148574	-0.00239636	最好	最好	最好	最好
Anqing	2028	251.083	29.813	1.21	1.684	0.281	0.0169068	-0.0369973	-0.121488	-0.0356295	-0.0355872	4.245	-1.103	-0.147	-0.06	-0.01	-0.259835	-0.034629	-0.0141343	-0.00235571	最好	最好	最好	最好
Anqing	2029	255.4	28.75	1.066	1.626	0.271	0.0169029	-0.0369739	-0.135084	-0.0356704	-0.0369004	4.317	-1.063	-0.144	-0.058	-0.01	-0.246236	-0.0333565	-0.0134353	-0.00231642	最好	最好	最好	最好
Anqing	2030	259.792	27.724	0.927	1.571	0.262	0.0169058	-0.0370076	-0.149946	-0.0350095	-0.0343511	4.392	-1.026	-0.139	-0.055	-0.009	-0.233607	-0.0316485	-0.0125228	-0.00204918	最好	最好	最好	最好
Bengbu	2020	255.01	53.3975	3.54782	3.25372	0.535396	-0.0187522	0.4808	0.738712	0.517169	0.510643	-4.782	25.6735	2.62082	1.68272	0.273396	-5.36879	-0.548058	-0.351887	-0.057172	最差	最差	最差	最差
Bengbu	2021	257.483	55.552	3.587	3.431	0.565	0.00960452	0.0387829	0.010924	0.0516687	0.0523957	2.473	2.15447	0.0391843	0.177275	0.0296036	0.871197	0.0158448	0.0716842	0.0119707	好	好	好	好
Bengbu	2022	270.087	55.117	3.456	3.416	0.563	0.0466664	-0.0078923	-0.0379051	-0.0043911	-0.0035524	12.604	-0.435	-0.131	-0.015	-0.002	-0.0345129	-0.0103935	-0.0011901	-0.00015868	最好	最好	最好	最好
Bengbu	2023	283	54.684	3.327	3.4	0.561	0.045629	-0.00791822	-0.0387737	-0.00470588	-0.00356506	12.913	-0.433	-0.129	-0.016	-0.002	-0.0335321	-0.00998993	-0.00123906	-0.000154883	最好	最好	最好	最好
Bengbu	2024	296.231	54.256	3.198	3.385	0.559	0.0446645	-0.00788853	-0.0403377	-0.00443131	-0.00357782	13.231	-0.428	-0.129	-0.015	-0.002	-0.0323483	-0.00974983	-0.0011337	-0.00015116	最好	最好	最好	最好
Bengbu	2025	309.788	53.83	3.071	3.369	0.557	0.0437622	-0.0079138	-0.0413546	-0.00474918	-0.00359066	13.557	-0.426	-0.127	-0.016	-0.002	-0.0314229	-0.00936785	-0.0011802	-0.000147525	最好	最好	最好	最好
Bengbu	2026	323.678	53.408	2.945	3.354	0.556	0.042913	-0.00790144	-0.0427844	-0.00447227	-0.00179856	13.89	-0.422	-0.126	-0.015	-0.001	-0.0303816	-0.00907127	-0.00107991	-7.19942e-05	最好	最好	最好	最好
Bengbu	2027	337.91	52.989	2.821	3.339	0.554	0.0421177	-0.0079073	-0.043956	-0.00449236	-0.00361011	14.232	-0.419	-0.124	-0.015	-0.002	-0.0294407	-0.00871276	-0.00105396	-0.000140528	最好	最好	最好	最好
Bengbu	2028	352.491	52.573	2.697	3.323	0.552	0.0413656	-0.00791281	-0.045977	-0.00481493	-0.00362319	14.581	-0.416	-0.124	-0.016	-0.002	-0.0285303	-0.00850422	-0.00109732	-0.000137165	最好	最好	最好	最好
Bengbu	2029	367.431	52.161	2.575	3.308	0.55	0.0406607	-0.00789862	-0.0473786	-0.00453446	-0.00363636	14.94	-0.412	-0.122	-0.015	-0.002	-0.027577	-0.008166	-0.00100402	-0.000133869	最好	最好	最好	最好
Bengbu	2030	382.739	51.752	2.454	3.293	0.548	0.0399959	-0.00790308	-0.0493073	-0.00455512	-0.00364964	15.308	-0.409	-0.121	-0.015	-0.002	-0.0267181	-0.00790436	-0.00097988	-0.000130651	最好	最好	最好	最好
Bozhou	2020	256.34	62.5398	2.34462	3.22513	0.529619	-0.493091	0.172495	-0.0466537	-0.021044	-0.0347067	-126.399	10.7878	-0.109385	-0.0678697	-0.0183813	-0.0853471	0.000865393	0.000536948	0.000145423	最差	好	好	好
Bozhou	2021	252.415	59.8521	2.293	3.266	0.535	-0.0155498	-0.0449052	-0.0225099	0.0125137	0.0100586	-3.925	-2.68767	-0.0516151	0.0408697	0.00538134	0.684757	0.0131504	-0.0104127	-0.00137104	好	好	最差	最差
Bozhou	2022	261.672	59.3682	2.173	3.235	0.53	0.0353763	-0.00815083	-0.0552232	-0.00958269	-0.00943396	9.257	-0.4839	-0.12	-0.031	-0.005	-0.052274	-0.0129632	-0.00334882	-0.000540132	最好	最好	最好	最好
Bozhou	2023	271.098	59.179	2.055	3.206	0.526	0.0347697	-0.00319691	-0.0574209	-0.00904554	-0.00760456	9.426	-0.18919	-0.118	-0.029	-0.004	-0.0200711	-0.0125186	-0.0030766	-0.000424358	最好	最好	最好	最好
Bozhou	2024	280.695	59.1543	1.939	3.176	0.521	0.0341901	-0.000418789	-0.0598247	-0.00944584	-0.00959693	9.597	-0.0247731	-0.116	-0.03	-0.005	-0.00258134	-0.0120871	-0.00312598	-0.000520996	最好	最好	最好	最好
Bozhou	2025	290.467	59.2116	1.824	3.147	0.517	0.0336424	0.000968092	-0.0630482	-0.00921513	-0.00773694	9.772	0.0573222	-0.115	-0.029	-0.004	0.00586597	-0.0117683	-0.00296766	-0.000409333	好	最好	最好	最好
Bozhou	2026	300.417	59.3011	1.711	3.118	0.512	0.0331206	0.00150981	-0.0660432	-0.00930083	-0.00976563	9.95	0.0895335	-0.113	-0.029	-0.005	0.00899835	-0.0113568	-0.00291457	-0.000502513	好	最好	最好	最好
Bozhou	2027	310.548	59.3984	1.6	3.089	0.508	0.032623	0.00163852	-0.069375	-0.00938815	-0.00787402	10.131	0.0973256	-0.111	-0.029	-0.004	0.00960672	-0.0109565	-0.0028625	-0.000394828	好	最好	最好	最好
Bozhou	2028	320.864	59.4879	1.49	3.06	0.503	0.0321507	0.00150389	-0.0738255	-0.00947712	-0.00994036	10.316	0.0894631	-0.11	-0.029	-0.005	0.00867226	-0.010663	-0.00281117	-0.000484684	好	最好	最好	最好
Bozhou	2029	331.367	59.5661	1.382	3.032	0.499	0.031696	0.00131296	-0.0781476	-0.00923483	-0.00801603	10.503	0.078208	-0.108	-0.028	-0.004	0.00744625	-0.0102828	-0.0026659	-0.000380844	好	最好	最好	最好
Bozhou	2030	342.061	59.6319	1.275	3.004	0.495	0.0312634	0.00110385	-0.0839216	-0.00932091	-0.00808081	10.694	0.0658245	-0.107	-0.028	-0.004	0.00615528	-0.0100056	-0.00261829	-0.000374042	好	最好	最好	最好
Changzhou	2020	164.3	13.1569	0.715364	0.616785	0.10307	-1.08193	-3.53237	-0.78231	-3.87041	-3.80257	-177.761	-46.475	-0.559636	-2.38721	-0.39193	0.261447	0.00314825	0.0134294	0.00220482	好	好	好	好
Changzhou	2021	150.446	11.954	0.64	0.619	0.103	-0.0920862	-0.100629	-0.117756	0.00357789	-0.000677879	-13.854	-1.20291	-0.0753637	0.00221472	-6.98215e-05	0.0868279	0.00543985	-0.000159861	5.03981e-06	好	好	最差	好
Changzhou	2022	149.436	11.556	0.577	0.601	0.1	-0.00675875	-0.034441	-0.109185	-0.0299501	-0.03	-1.01	-0.398	-0.063	-0.018	-0.003	0.394059	0.0623762	0.0178218	0.0029703	好	好	好	好
Changzhou	2023	148.427	11.172	0.517	0.584	0.096	-0.00679795	-0.0343716	-0.116054	-0.0291096	-0.0416667	-1.009	-0.384	-0.06	-0.017	-0.004	0.380575	0.0594648	0.0168484	0.00396432	好	好	好	好
Changzhou	2024	147.42	10.8	0.459	0.567	0.093	-0.00683082	-0.0344444	-0.126362	-0.0299824	-0.0322581	-1.007	-0.372	-0.058	-0.017	-0.003	0.369414	0.0575968	0.0168818	0.00297915	好	好	好	好
Changzhou	2025	146.414	10.441	0.403	0.55	0.09	-0.00687093	-0.0343837	-0.138958	-0.0309091	-0.0333333	-1.006	-0.359	-0.056	-0.017	-0.003	0.356859	0.055666	0.0168986	0.00298211	好	好	好	好
Changzhou	2026	145.409	10.093	0.349	0.534	0.087	-0.00691154	-0.0344793	-0.154728	-0.0299625	-0.0344828	-1.005	-0.348	-0.054	-0.016	-0.003	0.346269	0.0537313	0.0159204	0.00298507	好	好	好	好
Changzhou	2027	144.405	9.757	0.298	0.519	0.084	-0.00695267	-0.0344368	-0.171141	-0.0289017	-0.0357143	-1.004	-0.336	-0.051	-0.015	-0.003	0.334661	0.0507968	0.0149402	0.00298805	好	好	好	好
Changzhou	2028	143.403	9.433	0.248	0.504	0.081	-0.0069873	-0.0343475	-0.201613	-0.0297619	-0.037037	-1.002	-0.324	-0.05	-0.015	-0.003	0.323353	0.0499002	0.0149701	0.00299401	好	好	好	好
Changzhou	2029	142.402	9.119	0.201	0.489	0.079	-0.0070294	-0.0344336	-0.233831	-0.0306748	-0.0253165	-1.001	-0.314	-0.047	-0.015	-0.002	0.313686	0.046953	0.014985	0.001998	好	好	好	好
Changzhou	2030	141.402	8.815	0.155	0.475	0.076	-0.00707204	-0.0344867	-0.296774	-0.0294737	-0.0394737	-1	-0.304	-0.046	-0.014	-0.003	0.304	0.046	0.014	0.003	好	好	好	好
Chizhou	2020	88.31	12.6162	0.614407	0.653891	0.110745	-0.6012	0.301297	0.747724	0.27358	0.313741	-53.092	3.80124	0.459407	0.178891	0.0347454	-0.0715972	-0.00865304	-0.00336946	-0.000654438	最差	最差	最差	最差
Chizhou	2021	88.646	12.893	0.559	0.665	0.111	0.00379036	0.0214662	-0.0991188	0.0167047	0.00229372	0.336	0.276763	-0.0554074	0.0111086	0.000254603	0.8237	-0.164903	0.0330614	0.000757746	好	最好	好	好
Chizhou	2022	91.984	12.727	0.531	0.657	0.11	0.0362889	-0.0130431	-0.0527307	-0.0121766	-0.00909091	3.338	-0.166	-0.028	-0.008	-0.001	-0.0497304	-0.00838826	-0.00239664	-0.000299581	最好	最好	最好	最好
Chizhou	2023	95.385	12.563	0.504	0.649	0.109	0.0356555	-0.0130542	-0.0535714	-0.0123267	-0.00917431	3.401	-0.164	-0.027	-0.008	-0.001	-0.0482211	-0.00793884	-0.00235225	-0.000294031	最好	最好	最好	最好
Chizhou	2024	98.851	12.401	0.477	0.641	0.107	0.0350629	-0.0130635	-0.0566038	-0.0124805	-0.0186916	3.466	-0.162	-0.027	-0.008	-0.002	-0.0467398	-0.00778996	-0.00230814	-0.000577034	最好	最好	最好	最好
Chizhou	2025	102.381	12.242	0.45	0.633	0.106	0.0344791	-0.0129881	-0.06	-0.0126382	-0.00943396	3.53	-0.159	-0.027	-0.008	-0.001	-0.0450425	-0.00764873	-0.00226629	-0.000283286	最好	最好	最好	最好
Chizhou	2026	105.979	12.084	0.424	0.625	0.105	0.0339501	-0.0130751	-0.0613208	-0.0128	-0.00952381	3.598	-0.158	-0.026	-0.008	-0.001	-0.0439133	-0.00722624	-0.00222346	-0.000277932	最好	最好	最好	最好
Chizhou	2027	109.645	11.929	0.398	0.617	0.104	0.0334352	-0.0129935	-0.0653266	-0.012966	-0.00961538	3.666	-0.155	-0.026	-0.008	-0.001	-0.0422804	-0.0070922	-0.00218221	-0.000272777	最好	最好	最好	最好
Chizhou	2028	113.38	11.776	0.373	0.609	0.103	0.0329423	-0.0129925	-0.0670241	-0.0131363	-0.00970874	3.735	-0.153	-0.025	-0.008	-0.001	-0.0409639	-0.00669344	-0.0021419	-0.000267738	最好	最好	最好	最好
Chizhou	2029	117.185	11.624	0.349	0.602	0.101	0.03247	-0.0130764	-0.0687679	-0.0116279	-0.019802	3.805	-0.152	-0.024	-0.007	-0.002	-0.0399474	-0.00630749	-0.00183968	-0.000525624	最好	最好	最好	最好
Chizhou	2030	121.062	11.475	0.324	0.594	0.1	0.0320249	-0.0129847	-0.0771605	-0.013468	-0.01	3.877	-0.149	-0.025	-0.008	-0.001	-0.0384318	-0.00644828	-0.00206345	-0.000257931	最好	最好	最好	最好
Chuzhou	2020	271.68	59.7537	2.62373	3.67182	0.603725	0.554395	0.807962	0.876512	0.838227	0.834362	150.618	48.2787	2.29973	3.07782	0.503725	0.320538	0.0152686	0.0204346	0.00334439	好	好	好	好
Chuzhou	2021	270.173	61.677	2.395	3.872	0.635	-0.00557791	0.0311828	-0.0955043	0.0517006	0.0492524	-1.507	1.92326	-0.228733	0.200185	0.0312753	-1.27622	0.15178	-0.132836	-0.0207533	最差	好	最差	最差
Chuzhou	2022	280.673	61.453	2.145	3.845	0.631	0.0374101	-0.00364506	-0.11655	-0.00702211	-0.00633914	10.5	-0.224	-0.25	-0.027	-0.004	-0.0213333	-0.0238095	-0.00257143	-0.000380952	最好	最好	最好	最好
Chuzhou	2023	291.582	61.23	1.9	3.819	0.627	0.0374131	-0.00364201	-0.128947	-0.00680806	-0.00637959	10.909	-0.223	-0.245	-0.026	-0.004	-0.0204418	-0.0224585	-0.00238335	-0.00036667	最好	最好	最好	最好
Chuzhou	2024	302.915	61.008	1.661	3.793	0.622	0.0374131	-0.00363887	-0.143889	-0.00685473	-0.00803859	11.333	-0.222	-0.239	-0.026	-0.005	-0.0195888	-0.0210889	-0.00229419	-0.000441189	最好	最好	最好	最好
Chuzhou	2025	314.688	60.787	1.426	3.767	0.618	0.0374117	-0.00363565	-0.164797	-0.00690204	-0.00647249	11.773	-0.221	-0.235	-0.026	-0.004	-0.0187718	-0.0199609	-0.00220844	-0.00033976	最好	最好	最好	最好
Chuzhou	2026	326.919	60.567	1.195	3.741	0.614	0.0374129	-0.00363234	-0.193305	-0.00695001	-0.00651466	12.231	-0.22	-0.231	-0.026	-0.004	-0.0179871	-0.0188864	-0.00212575	-0.000327038	最好	最好	最好	最好
Chuzhou	2027	339.625	60.347	0.97	3.716	0.61	0.0374119	-0.00364558	-0.231959	-0.00672766	-0.00655738	12.706	-0.22	-0.225	-0.025	-0.004	-0.0173147	-0.0177082	-0.00196757	-0.000314812	最好	最好	最好	最好
Chuzhou	2028	352.825	60.128	0.749	3.69	0.606	0.0374123	-0.00364223	-0.29506	-0.00704607	-0.00660066	13.2	-0.219	-0.221	-0.026	-0.004	-0.0165909	-0.0167424	-0.0019697	-0.00030303	最好	最好	最好	最好
Chuzhou	2029	366.538	59.91	0.532	3.665	0.601	0.0374122	-0.00363879	-0.407895	-0.00682128	-0.00831947	13.713	-0.218	-0.217	-0.025	-0.005	-0.0158973	-0.0158244	-0.00182309	-0.000364618	最好	最好	最好	最好
Chuzhou	2030	380.784	59.693	0.32	3.64	0.597	0.0374123	-0.00363527	-0.6625	-0.00686813	-0.00670017	14.246	-0.217	-0.212	-0.025	-0.004	-0.0152323	-0.0148814	-0.00175488	-0.000280781	最好	最好	最好	最好
Fuyang	2020	391.99	81.7393	5.72815	3.93269	0.653366	0.0285875	0.269715	0.944136	0.0744244	0.0862705	11.206	22.0463	5.40815	0.292688	0.0563662	1.96737	0.482612	0.0261188	0.00503	差	好	好	好
Fuyang	2021	389.794	81.7659	5.32547	3.961	0.658	-0.00563375	0.000325017	-0.0756144	0.00714775	0.00704223	-2.196	0.0265753	-0.402682	0.0283123	0.00463379	-0.0121017	0.183371	-0.0128926	-0.0021101	最差	好	最差	最差
Fuyang	2022	410.03	81.9319	5.33512	3.882	0.645	0.0493525	0.00202672	0.0018096	-0.0203503	-0.020155	20.236	0.166053	0.00965446	-0.079	-0.013	0.00820584	0.000477093	-0.00390393	-0.000642419	好	好	最好	最好
Fuyang	2023	431.318	82.0489	5.3387	3.804	0.633	0.0493557	0.0014251	0.00066978	-0.0205047	-0.0189573	21.288	0.116928	0.00357576	-0.078	-0.012	0.00549266	0.00016797	-0.00366404	-0.000563698	好	好	最好	最好
Fuyang	2024	453.711	82.1307	5.34001	3.728	0.621	0.0493552	0.000996499	0.000244276	-0.0203863	-0.0193237	22.393	0.0818432	0.00130444	-0.076	-0.012	0.00365485	5.82519e-05	-0.00339392	-0.000535882	好	好	最好	最好
Fuyang	2025	477.266	82.1881	5.34049	3.653	0.61	0.049354	0.000698729	9.05242e-05	-0.0205311	-0.0180328	23.555	0.0574273	0.000483443	-0.075	-0.011	0.00243801	2.0524e-05	-0.00318404	-0.000466992	好	好	最好	最好
Fuyang	2026	502.044	82.2284	5.34067	3.58	0.598	0.0493542	0.000489282	3.3552e-05	-0.0203911	-0.0200669	24.778	0.0402328	0.00017919	-0.073	-0.012	0.00162373	7.23183e-06	-0.00294616	-0.000484301	好	好	最好	最好
Fuyang	2027	528.109	82.2566	5.34073	3.509	0.587	0.0493553	0.000343039	1.25526e-05	-0.0202337	-0.0187394	26.065	0.0282172	6.70401e-05	-0.071	-0.011	0.00108257	2.57204e-06	-0.00272396	-0.000422022	好	好	最好	最好
Fuyang	2028	555.527	82.2764	5.34076	3.439	0.576	0.0493549	0.00024125	4.7573e-06	-0.0203548	-0.0190972	27.418	0.0198492	2.54076e-05	-0.07	-0.011	0.000723948	9.26676e-07	-0.00255307	-0.000401196	好	好	最好	最好
Fuyang	2029	584.368	82.2904	5.34077	3.37	0.566	0.0493542	0.000169681	1.80617e-06	-0.0204748	-0.0176678	28.841	0.0139632	9.64633e-06	-0.069	-0.01	0.000484143	3.34466e-07	-0.00239243	-0.000346729	好	好	最好	最好
Fuyang	2030	614.706	82.3003	5.34077	3.303	0.555	0.0493537	0.000119614	6.92618e-07	-0.0202846	-0.0198198	30.338	0.00984424	3.69912e-06	-0.067	-0.011	0.000324485	1.2193e-07	-0.00220845	-0.000362582	好	好	最好	最好
Hangzhou	2020	326	24.2433	1.29699	1.00672	0.172344	-0.885601	-2.39477	-3.11781	-2.28096	-2.2203	-288.706	-58.057	-4.04378	-2.29628	-0.382656	0.201094	0.0140066	0.00795371	0.00132542	好	好	好	好
Hangzhou	2021	346.193	24.816	1.173	0.973	0.163	0.0583287	0.0230786	-0.105706	-0.0346532	-0.0573266	20.193	0.572718	-0.123994	-0.0337176	-0.00934424	0.0283622	-0.00614042	-0.00166976	-0.000462746	好	最好	最好	最好
Hangzhou	2022	357.996	24.002	1.096	0.938	0.157	0.0329696	-0.0339138	-0.0702555	-0.0373134	-0.0382166	11.803	-0.814	-0.077	-0.035	-0.006	-0.0689655	-0.00652377	-0.00296535	-0.000508345	最好	最好	最好	最好
Hangzhou	2023	370.202	23.215	1.024	0.903	0.15	0.0329712	-0.0339005	-0.0703125	-0.0387597	-0.0466667	12.206	-0.787	-0.072	-0.035	-0.007	-0.0644765	-0.00589874	-0.00286744	-0.000573488	最好	最好	最好	最好
Hangzhou	2024	382.825	22.454	0.957	0.87	0.144	0.0329733	-0.0338915	-0.0700104	-0.037931	-0.0416667	12.623	-0.761	-0.067	-0.033	-0.006	-0.0602868	-0.00530777	-0.00261428	-0.000475323	最好	最好	最好	最好
Hangzhou	2025	395.877	21.718	0.894	0.838	0.138	0.0329698	-0.0338889	-0.0704698	-0.0381862	-0.0434783	13.052	-0.736	-0.063	-0.032	-0.006	-0.0563898	-0.00482685	-0.00245173	-0.0004597	最好	最好	最好	最好
Hangzhou	2026	409.375	21.006	0.835	0.807	0.132	0.0329722	-0.0338951	-0.0706587	-0.0384139	-0.0454545	13.498	-0.712	-0.059	-0.031	-0.006	-0.0527486	-0.00437102	-0.00229664	-0.00044451	最好	最好	最好	最好
Hangzhou	2027	423.332	20.318	0.781	0.778	0.127	0.0329694	-0.0338616	-0.0691421	-0.0372751	-0.0393701	13.957	-0.688	-0.054	-0.029	-0.005	-0.0492943	-0.00386903	-0.00207781	-0.000358243	最好	最好	最好	最好
Hangzhou	2028	437.766	19.651	0.729	0.749	0.122	0.032972	-0.0339423	-0.0713306	-0.0387183	-0.0409836	14.434	-0.667	-0.052	-0.029	-0.005	-0.0462103	-0.0036026	-0.00200915	-0.000346404	最好	最好	最好	最好
Hangzhou	2029	452.692	19.007	0.682	0.722	0.117	0.0329716	-0.0338823	-0.068915	-0.0373961	-0.042735	14.926	-0.644	-0.047	-0.027	-0.005	-0.0431462	-0.00314887	-0.00180892	-0.000334986	最好	最好	最好	最好
Hangzhou	2030	468.127	18.384	0.637	0.695	0.112	0.0329718	-0.0338882	-0.0706436	-0.0388489	-0.0446429	15.435	-0.623	-0.045	-0.027	-0.005	-0.0403628	-0.00291545	-0.00174927	-0.000323939	最好	最好	最好	最好
Hefei	2020	332.32	51.798	2.05747	2.69892	0.452186	-0.408663	0.645083	0.690396	0.74249	0.752314	-135.807	33.414	1.42047	2.00392	0.340186	-0.246041	-0.0104595	-0.0147557	-0.00250492	最差	最差	最差	最差
Hefei	2021	325.949	51.069	1.933	2.584	0.435	-0.019546	-0.0142754	-0.0643919	-0.0444755	-0.0395077	-6.371	-0.729032	-0.12447	-0.114925	-0.0171858	0.11443	0.0195369	0.0180387	0.00269751	好	好	好	好
Hefei	2022	337.953	49.75	1.746	2.451	0.411	0.0355197	-0.0265126	-0.107102	-0.0542636	-0.0583942	12.004	-1.319	-0.187	-0.133	-0.024	-0.10988	-0.0155781	-0.0110796	-0.00199933	最好	最好	最好	最好
Hefei	2023	350.175	48.441	1.565	2.32	0.389	0.0349025	-0.0270226	-0.115655	-0.0564655	-0.0565553	12.222	-1.309	-0.181	-0.131	-0.022	-0.107102	-0.0148094	-0.0107184	-0.00180003	最好	最好	最好	最好
Hefei	2024	362.621	47.142	1.39	2.191	0.367	0.0343223	-0.027555	-0.125899	-0.0588772	-0.0599455	12.446	-1.299	-0.175	-0.129	-0.022	-0.104371	-0.0140607	-0.0103648	-0.00176764	最好	最好	最好	最好
Hefei	2025	375.294	45.852	1.22	2.063	0.345	0.0337682	-0.028134	-0.139344	-0.0620456	-0.0637681	12.673	-1.29	-0.17	-0.128	-0.022	-0.101791	-0.0134143	-0.0101002	-0.00173597	最好	最好	最好	最好
Hefei	2026	388.198	44.572	1.055	1.937	0.323	0.0332408	-0.0287176	-0.156398	-0.065049	-0.0681115	12.904	-1.28	-0.165	-0.126	-0.022	-0.099194	-0.0127867	-0.00976441	-0.0017049	最好	最好	最好	最好
Hefei	2027	401.337	43.301	0.896	1.813	0.302	0.0327381	-0.0293527	-0.177455	-0.0683949	-0.0695364	13.139	-1.271	-0.159	-0.124	-0.021	-0.0967349	-0.0121014	-0.00943755	-0.0015983	最好	最好	最好	最好
Hefei	2028	414.716	42.039	0.741	1.69	0.281	0.0322606	-0.0300197	-0.209177	-0.0727811	-0.0747331	13.379	-1.262	-0.155	-0.123	-0.021	-0.0943269	-0.0115853	-0.00919351	-0.00156962	最好	最好	最好	最好
Hefei	2029	428.339	40.787	0.592	1.568	0.26	0.0318042	-0.0306961	-0.251689	-0.0778061	-0.0807692	13.623	-1.252	-0.149	-0.122	-0.021	-0.0919034	-0.0109374	-0.00895544	-0.00154151	最好	最好	最好	最好
Hefei	2030	442.211	39.544	0.447	1.449	0.24	0.0313696	-0.0314333	-0.324385	-0.0821256	-0.0833333	13.872	-1.243	-0.145	-0.119	-0.02	-0.089605	-0.0104527	-0.00857843	-0.00144175	最好	最好	最好	最好
Huaian	2020	409.7	58.5795	2.86318	3.83131	0.633268	-0.0793532	0.324951	0.84388	0.6218	0.621013	-32.511	19.0355	2.41618	2.38231	0.393268	-0.585509	-0.0743189	-0.0732769	-0.0120965	最差	最差	最差	最差
Huaian	2021	433.961	59.733	2.486	3.935	0.648	0.0559059	0.0193114	-0.151722	0.0263518	0.0227347	24.261	1.15353	-0.377181	0.103695	0.0147321	0.0475467	-0.0155468	0.00427412	0.000607234	好	最好	好	好
Huaian	2022	458.397	59.074	2.394	3.875	0.638	0.0533075	-0.0111555	-0.0384294	-0.0154839	-0.015674	24.436	-0.659	-0.092	-0.06	-0.01	-0.0269684	-0.00376494	-0.00245539	-0.000409232	最好	最好	最好	最好
Huaian	2023	483.541	58.422	2.303	3.816	0.629	0.0519997	-0.0111602	-0.0395137	-0.0154612	-0.0143084	25.144	-0.652	-0.091	-0.059	-0.009	-0.0259306	-0.00361915	-0.00234648	-0.000357938	最好	最好	最好	最好
Huaian	2024	509.413	57.778	2.215	3.758	0.619	0.0507879	-0.0111461	-0.0397291	-0.0154337	-0.0161551	25.872	-0.644	-0.088	-0.058	-0.01	-0.0248918	-0.00340136	-0.00224181	-0.000386518	最好	最好	最好	最好
Huaian	2025	536.034	57.14	2.127	3.701	0.609	0.0496629	-0.0111656	-0.0413728	-0.0154012	-0.0164204	26.621	-0.638	-0.088	-0.057	-0.01	-0.023966	-0.00330566	-0.00214117	-0.000375643	最好	最好	最好	最好
Huaian	2026	563.425	56.51	2.042	3.645	0.6	0.0486152	-0.0111485	-0.0416259	-0.0153635	-0.015	27.391	-0.63	-0.085	-0.056	-0.009	-0.0230003	-0.00310321	-0.00204447	-0.000328575	最好	最好	最好	最好
Huaian	2027	591.61	55.886	1.957	3.589	0.591	0.0476412	-0.0111656	-0.0434338	-0.0156032	-0.0152284	28.185	-0.624	-0.085	-0.056	-0.009	-0.0221394	-0.00301579	-0.00198687	-0.000319319	最好	最好	最好	最好
Huaian	2028	620.611	55.269	1.874	3.535	0.582	0.0467298	-0.0111636	-0.0442903	-0.0152758	-0.0154639	29.001	-0.617	-0.083	-0.054	-0.009	-0.0212751	-0.00286197	-0.001862	-0.000310334	最好	最好	最好	最好
Huaian	2029	650.451	54.659	1.793	3.481	0.573	0.0458759	-0.0111601	-0.0451757	-0.0155128	-0.0157068	29.84	-0.61	-0.081	-0.054	-0.009	-0.0204424	-0.00271448	-0.00180965	-0.000301609	最好	最好	最好	最好
Huaian	2030	681.156	54.056	1.713	3.428	0.564	0.0450778	-0.0111551	-0.0467017	-0.0154609	-0.0159574	30.705	-0.603	-0.08	-0.053	-0.009	-0.0196385	-0.00260544	-0.0017261	-0.000293112	最好	最好	最好	最好
Huaibei	2020	80.35	18.8793	0.889351	1.06276	0.173763	-7.47736	-1.86325	-0.926123	-2.22555	-2.2458	-600.806	-35.1767	-0.823649	-2.36524	-0.390237	0.0585492	0.00137091	0.00393677	0.000649523	好	好	好	好
Huaibei	2021	80.735	18.89	0.777	1.165	0.191	0.00476869	0.000567715	-0.144596	0.0877561	0.0902471	0.385	0.0107241	-0.112351	0.102236	0.0172372	0.0278549	-0.291822	0.265548	0.0447719	好	最好	好	好
Huaibei	2022	84.96	18.782	0.8	1.164	0.19	0.0497293	-0.00575019	0.02875	-0.000859107	-0.00526316	4.225	-0.108	0.023	-0.001	-0.001	-0.0255621	0.00544379	-0.000236686	-0.000236686	最好	好	最好	最好
Huaibei	2023	89.407	18.675	0.822	1.163	0.19	0.0497388	-0.00572959	0.026764	-0.000859845	0	4.447	-0.107	0.022	-0.001	0	-0.0240612	0.00494716	-0.000224871	0	最好	好	最好	好
Huaibei	2024	94.086	18.569	0.845	1.163	0.189	0.0497311	-0.00570844	0.0272189	0	-0.00529101	4.679	-0.106	0.023	0	-0.001	-0.0226544	0.00491558	0	-0.000213721	最好	好	好	最好
Huaibei	2025	99.009	18.463	0.868	1.162	0.189	0.0497228	-0.00574121	0.0264977	-0.000860585	0	4.923	-0.106	0.023	-0.001	0	-0.0215316	0.00467195	-0.000203128	0	最好	好	最好	好
Huaibei	2026	104.191	18.358	0.891	1.161	0.189	0.0497356	-0.00571958	0.0258137	-0.000861326	0	5.182	-0.105	0.023	-0.001	0	-0.0202624	0.00443844	-0.000192976	0	最好	好	最好	好
Huaibei	2027	109.643	18.253	0.915	1.16	0.188	0.049725	-0.00575248	0.0262295	-0.000862069	-0.00531915	5.452	-0.105	0.024	-0.001	-0.001	-0.019259	0.00440205	-0.000183419	-0.000183419	最好	好	最好	最好
Huaibei	2028	115.381	18.149	0.939	1.16	0.188	0.0497309	-0.00573034	0.0255591	0	0	5.738	-0.104	0.024	0	0	-0.0181248	0.00418264	0	0	最好	好	好	好
Huaibei	2029	121.42	18.046	0.963	1.159	0.187	0.0497365	-0.00570764	0.0249221	-0.000862813	-0.00534759	6.039	-0.103	0.024	-0.001	-0.001	-0.0170558	0.00397417	-0.00016559	-0.00016559	最好	好	最好	最好
Huaibei	2030	127.774	17.943	0.988	1.158	0.187	0.0497284	-0.0057404	0.0253036	-0.000863558	0	6.354	-0.103	0.025	-0.001	0	-0.0162103	0.00393453	-0.000157381	0	最好	好	最好	好
Huainan	2020	142.347	45.804	1.43481	2.98749	0.48585	0.102375	0.608266	0.311405	0.612383	0.615107	14.5728	27.861	0.446807	1.82949	0.29885	1.91185	0.0306603	0.125541	0.0205074	差	好	好	好
Huainan	2021	144.795	59.484	2.106	3.788	0.615	0.016908	0.229978	0.318705	0.211329	0.210001	2.4482	13.68	0.671193	0.800512	0.12915	5.58778	0.274158	0.32698	0.0527532	差	好	好	好
Huainan	2022	151.664	63.096	2.146	4.021	0.652	0.0452909	0.0572461	0.0186393	0.0579458	0.0567485	6.869	3.612	0.04	0.233	0.037	0.525841	0.00582326	0.0339205	0.00538652	好	好	好	好
Huainan	2023	158.859	66.766	2.187	4.258	0.69	0.0452917	0.0549681	0.0187471	0.0556599	0.0550725	7.195	3.67	0.041	0.237	0.038	0.510076	0.0056984	0.0329395	0.00528145	好	好	好	好
Huainan	2024	166.396	70.493	2.227	4.499	0.728	0.0452956	0.0528705	0.0179614	0.0535675	0.0521978	7.537	3.727	0.04	0.241	0.038	0.494494	0.00530715	0.0319756	0.00504179	好	好	好	好
Huainan	2025	174.289	74.28	2.268	4.745	0.766	0.0452869	0.0509828	0.0180776	0.051844	0.0496084	7.893	3.787	0.041	0.246	0.038	0.479792	0.00519448	0.0311669	0.00481439	好	好	好	好
Huainan	2026	182.557	78.127	2.309	4.995	0.806	0.04529	0.0492403	0.0177566	0.0500501	0.0496278	8.268	3.847	0.041	0.25	0.04	0.465288	0.00495888	0.0302371	0.00483793	好	好	好	好
Huainan	2027	191.218	82.035	2.35	5.25	0.845	0.0452939	0.0476382	0.0174468	0.0485714	0.0461538	8.661	3.908	0.041	0.255	0.039	0.451218	0.00473386	0.0294423	0.00450294	好	好	好	好
Huainan	2028	200.289	86.005	2.391	5.509	0.886	0.0452896	0.0461601	0.0171476	0.047014	0.0462754	9.071	3.97	0.041	0.259	0.041	0.437658	0.0045199	0.0285525	0.0045199	好	好	好	好
Huainan	2029	209.791	90.038	2.432	5.773	0.927	0.0452927	0.0447922	0.0168586	0.0457301	0.0442287	9.502	4.033	0.041	0.264	0.041	0.424437	0.00431488	0.0277836	0.00431488	好	好	好	好
Huainan	2030	219.743	94.135	2.474	6.042	0.968	0.0452893	0.0435226	0.0169766	0.0445217	0.0423554	9.952	4.097	0.042	0.269	0.041	0.411676	0.00422026	0.0270297	0.00411977	好	好	好	好
Huangshanshi	2020	67.21	9.19954	0.565088	0.388566	0.0662105	-2.2695	-9.23258	-3.37808	-14.5495	-13.62	-152.533	-84.9355	-1.90891	-5.65343	-0.901789	0.556833	0.0125147	0.0370637	0.00591209	好	好	好	好
Huangshanshi	2021	67.067	9.204	0.51	0.391	0.066	-0.0021322	0.000484955	-0.108017	0.0062257	-0.00319008	-0.143	0.00446353	-0.0550885	0.00243425	-0.000210545	-0.0312135	0.385234	-0.0170227	0.00147234	最差	好	最差	好
Huangshanshi	2022	69.489	8.93	0.459	0.381	0.065	0.0348544	-0.0306831	-0.111111	-0.0262467	-0.0153846	2.422	-0.274	-0.051	-0.01	-0.001	-0.11313	-0.021057	-0.00412882	-0.000412882	最好	最好	最好	最好
Huangshanshi	2023	71.999	8.661	0.41	0.372	0.063	0.0348616	-0.0310588	-0.119512	-0.0241935	-0.031746	2.51	-0.269	-0.049	-0.009	-0.002	-0.107171	-0.0195219	-0.00358566	-0.000796813	最好	最好	最好	最好
Huangshanshi	2024	74.599	8.395	0.361	0.362	0.062	0.034853	-0.0316855	-0.135734	-0.0276243	-0.016129	2.6	-0.266	-0.049	-0.01	-0.001	-0.102308	-0.0188462	-0.00384615	-0.000384615	最好	最好	最好	最好
Huangshanshi	2025	77.293	8.132	0.314	0.353	0.06	0.0348544	-0.0323414	-0.149682	-0.0254958	-0.0333333	2.694	-0.263	-0.047	-0.009	-0.002	-0.0976244	-0.0174462	-0.00334076	-0.00074239	最好	最好	最好	最好
Huangshanshi	2026	80.085	7.872	0.267	0.344	0.059	0.034863	-0.0330285	-0.17603	-0.0261628	-0.0169492	2.792	-0.26	-0.047	-0.009	-0.001	-0.0931232	-0.0168338	-0.0032235	-0.000358166	最好	最好	最好	最好
Huangshanshi	2027	82.977	7.616	0.222	0.335	0.057	0.034853	-0.0336134	-0.202703	-0.0268657	-0.0350877	2.892	-0.256	-0.045	-0.009	-0.002	-0.0885201	-0.0155602	-0.00311203	-0.000691563	最好	最好	最好	最好
Huangshanshi	2028	85.974	7.364	0.177	0.327	0.056	0.0348594	-0.0342205	-0.254237	-0.0244648	-0.0178571	2.997	-0.252	-0.045	-0.008	-0.001	-0.0840841	-0.015015	-0.00266934	-0.000333667	最好	最好	最好	最好
Huangshanshi	2029	89.079	7.114	0.133	0.318	0.054	0.0348567	-0.035142	-0.330827	-0.0283019	-0.037037	3.105	-0.25	-0.044	-0.009	-0.002	-0.0805153	-0.0141707	-0.00289855	-0.000644122	最好	最好	最好	最好
Huangshanshi	2030	92.296	6.868	0.09	0.31	0.053	0.0348552	-0.0358183	-0.477778	-0.0258065	-0.0188679	3.217	-0.246	-0.043	-0.008	-0.001	-0.0764688	-0.0133665	-0.00248679	-0.000310849	最好	最好	最好	最好
Huzhou	2020	140	14.9395	1.38084	0.589196	0.102941	0.340743	0.54028	0.934822	0.473859	0.485144	47.704	8.07154	1.29084	0.279196	0.0499414	0.1692	0.0270593	0.00585267	0.0010469	好	好	好	好
Huzhou	2021	137.341	13.199	1.159	0.533	0.091	-0.0193606	-0.131869	-0.191404	-0.105433	-0.131224	-2.659	-1.74054	-0.221837	-0.0561956	-0.0119414	0.654584	0.0834289	0.0211341	0.00449092	好	好	好	好
Huzhou	2022	139.542	12.554	1.141	0.514	0.087	0.015773	-0.051378	-0.0157756	-0.036965	-0.045977	2.201	-0.645	-0.018	-0.019	-0.004	-0.293049	-0.0081781	-0.00863244	-0.00181736	最好	最好	最好	最好
Huzhou	2023	141.778	11.939	1.123	0.497	0.083	0.0157711	-0.0515119	-0.0160285	-0.0342052	-0.0481928	2.236	-0.615	-0.018	-0.017	-0.004	-0.275045	-0.00805009	-0.00760286	-0.00178891	最好	最好	最好	最好
Huzhou	2024	144.05	11.355	1.106	0.479	0.08	0.0157723	-0.0514311	-0.0153707	-0.0375783	-0.0375	2.272	-0.584	-0.017	-0.018	-0.003	-0.257042	-0.00748239	-0.00792254	-0.00132042	最好	最好	最好	最好
Huzhou	2025	146.359	10.8	1.089	0.463	0.076	0.0157763	-0.0513889	-0.0156107	-0.0345572	-0.0526316	2.309	-0.555	-0.017	-0.016	-0.004	-0.240364	-0.00736249	-0.00692941	-0.00173235	最好	最好	最好	最好
Huzhou	2026	148.704	10.271	1.072	0.447	0.073	0.0157696	-0.0515042	-0.0158582	-0.0357942	-0.0410959	2.345	-0.529	-0.017	-0.016	-0.003	-0.225586	-0.00724947	-0.00682303	-0.00127932	最好	最好	最好	最好
Huzhou	2027	151.087	9.769	1.056	0.431	0.07	0.0157724	-0.051387	-0.0151515	-0.037123	-0.0428571	2.383	-0.502	-0.016	-0.016	-0.003	-0.210659	-0.00671423	-0.00671423	-0.00125892	最好	最好	最好	最好
Huzhou	2028	153.509	9.291	1.04	0.416	0.067	0.0157776	-0.0514476	-0.0153846	-0.0360577	-0.0447761	2.422	-0.478	-0.016	-0.015	-0.003	-0.197358	-0.00660611	-0.00619323	-0.00123865	最好	最好	最好	最好
Huzhou	2029	155.969	8.836	1.024	0.402	0.064	0.0157724	-0.0514939	-0.015625	-0.0348259	-0.046875	2.46	-0.455	-0.016	-0.014	-0.003	-0.184959	-0.00650407	-0.00569106	-0.00121951	最好	最好	最好	最好
Huzhou	2030	158.468	8.404	1.008	0.388	0.062	0.0157697	-0.0514041	-0.015873	-0.0360825	-0.0322581	2.499	-0.432	-0.016	-0.014	-0.002	-0.172869	-0.00640256	-0.00560224	-0.00080032	最好	最好	最好	最好
Jiaxing	2020	124	20.1708	0.637192	0.985414	0.16615	-0.277968	0.583359	-0.581942	0.606257	0.626842	-34.468	11.7668	-0.370808	0.597414	0.10415	-0.341385	0.0107581	-0.0173324	-0.00302163	最差	好	最差	最差
Jiaxing	2021	127.84	16.84	0.580674	1	0.163	0.0300394	-0.197794	-0.0973302	0.0145858	-0.0193227	3.84025	-3.33085	-0.0565171	0.0145858	-0.0031496	-0.867353	-0.0147171	0.00379815	-0.000820155	最好	最好	好	最好
Jiaxing	2022	127.728	15.38	0.584302	0.968	0.156	-0.000878974	-0.0949285	0.00620888	-0.0330579	-0.0448718	-0.11227	-1.46	0.00362786	-0.032	-0.007	13.0044	-0.0323139	0.285028	0.0623499	较好	最差	好	好
Jiaxing	2023	127.68	13.961	0.586196	0.937	0.15	-0.00037781	-0.10164	0.00322985	-0.0330843	-0.04	-0.0482386	-1.419	0.00189332	-0.031	-0.006	29.4163	-0.0392491	0.642638	0.124382	较好	最差	好	好
Jiaxing	2024	127.663	12.582	0.587095	0.907	0.144	-0.000127537	-0.109601	0.0015324	-0.0330761	-0.0416667	-0.0162818	-1.379	0.000899664	-0.03	-0.006	84.696	-0.0552559	1.84255	0.368511	较好	最差	较好	好
Jiaxing	2025	127.665	11.241	0.587513	0.878	0.138	1.10975e-05	-0.119295	0.000711374	-0.0330296	-0.0434783	0.00141675	-1.341	0.000417942	-0.029	-0.006	-946.529	0.294999	-20.4693	-4.23503	最好	好	最好	最好
Jiaxing	2026	127.674	9.939	0.587707	0.85	0.133	7.13769e-05	-0.130999	0.000329792	-0.0329412	-0.037594	0.00911297	-1.302	0.000193821	-0.028	-0.005	-142.873	0.0212687	-3.07254	-0.548669	最好	好	最好	最好
Jiaxing	2027	127.683	8.673	0.587798	0.822	0.128	6.7481e-05	-0.14597	0.000154669	-0.0340633	-0.0390625	0.00861615	-1.266	9.09141e-05	-0.028	-0.005	-146.933	0.0105516	-3.24971	-0.580306	最好	好	最好	最好
Jiaxing	2028	127.688	7.442	0.587841	0.796	0.123	4.04975e-05	-0.165413	7.38045e-05	-0.0326633	-0.0406504	0.00517104	-1.231	4.33853e-05	-0.026	-0.005	-238.057	0.00839007	-5.028	-0.966924	最好	好	最好	最好
Jiaxing	2029	127.69	6.247	0.587862	0.77	0.118	1.95571e-05	-0.191292	3.59237e-05	-0.0337662	-0.0423729	0.00249725	-1.195	2.11182e-05	-0.026	-0.005	-478.527	0.0084566	-10.4115	-2.0022	最好	好	最好	最好
Jiaxing	2030	127.691	5.085	0.587873	0.746	0.113	8.55807e-06	-0.228515	1.79455e-05	-0.0321716	-0.0442478	0.00109279	-1.162	1.05496e-05	-0.024	-0.005	-1063.33	0.00965385	-21.9621	-4.57544	最好	好	最好	最好
Jinhua	2020	157	22.5578	1.19804	0.95121	0.161019	0.186679	0.774579	0.509304	0.215736	0.29822	29.3086	17.4728	0.610166	0.20521	0.048019	0.596167	0.0208187	0.00700169	0.00163839	好	好	好	好
Jinhua	2021	153.899	20.565	1.39183	0.932	0.155	-0.0201496	-0.0969044	0.139234	-0.0206115	-0.0388324	-3.101	-1.99284	0.193789	-0.0192099	-0.00601903	0.642644	-0.0624925	0.00619475	0.00194099	好	最差	好	好
Jinhua	2022	156.351	19.557	1.56345	0.888	0.147	0.0156827	-0.0515416	0.109771	-0.0495495	-0.0544218	2.452	-1.008	0.171621	-0.044	-0.008	-0.411093	0.0699924	-0.0179445	-0.00326264	最好	好	最好	最好
Jinhua	2023	158.843	18.599	1.65406	0.846	0.14	0.0156884	-0.0515081	0.0547804	-0.0496454	-0.05	2.492	-0.958	0.0906101	-0.042	-0.007	-0.38443	0.0363604	-0.0168539	-0.00280899	最好	好	最好	最好
Jinhua	2024	161.374	17.687	1.69247	0.806	0.133	0.0156841	-0.0515633	0.0226945	-0.0496278	-0.0526316	2.531	-0.912	0.0384098	-0.04	-0.007	-0.360332	0.0151757	-0.015804	-0.00276571	最好	好	最好	最好
Jinhua	2025	163.945	16.82	1.70719	0.767	0.126	0.0156821	-0.0515458	0.00862011	-0.0508475	-0.0555556	2.571	-0.867	0.0147161	-0.039	-0.007	-0.337223	0.00572389	-0.0151692	-0.00272268	最好	好	最好	最好
Jinhua	2026	166.557	15.996	1.71277	0.731	0.12	0.0156823	-0.0515129	0.003263	-0.0492476	-0.05	2.612	-0.824	0.00558879	-0.036	-0.006	-0.315467	0.00213966	-0.0137825	-0.00229709	最好	好	最好	最好
Jinhua	2027	169.211	15.212	1.71496	0.696	0.114	0.0156846	-0.0515383	0.0012735	-0.0502874	-0.0526316	2.654	-0.784	0.00218399	-0.035	-0.006	-0.295403	0.000822906	-0.0131876	-0.00226074	最好	好	最好	最好
Jinhua	2028	171.907	14.466	1.71583	0.663	0.108	0.0156829	-0.0515692	0.000505227	-0.0497738	-0.0555556	2.696	-0.746	0.000866881	-0.033	-0.006	-0.276706	0.000321543	-0.0122404	-0.00222552	最好	好	最好	最好
Jinhua	2029	174.647	13.757	1.71619	0.632	0.103	0.0156888	-0.0515374	0.000209564	-0.0490506	-0.0485437	2.74	-0.709	0.000359651	-0.031	-0.005	-0.258759	0.000131259	-0.0113139	-0.00182482	最好	好	最好	最好
Jinhua	2030	177.43	13.083	1.71634	0.602	0.098	0.0156851	-0.0515172	8.94386e-05	-0.0498339	-0.0510204	2.783	-0.674	0.000153507	-0.03	-0.005	-0.242185	5.51588e-05	-0.0107797	-0.00179662	最好	好	最好	最好
Lianyungang	2020	386.1	67.6942	5.25791	3.70678	0.60485	0.540456	0.806734	0.67357	0.837595	0.837976	208.67	54.6112	3.54157	3.10478	0.50685	0.261711	0.0169721	0.0148789	0.00242895	好	好	好	好
Lianyungang	2021	408.97	68.138	5.329	3.785	0.617	0.055921	0.00651302	0.0133403	0.0206661	0.0196921	22.87	0.443784	0.0710905	0.078221	0.01215	0.0194046	0.00310846	0.00342025	0.000531264	好	好	好	好
Lianyungang	2022	433.546	67.498	5.348	3.755	0.611	0.056686	-0.00948176	0.00355273	-0.00798935	-0.00981997	24.576	-0.64	0.019	-0.03	-0.006	-0.0260417	0.000773112	-0.0012207	-0.000244141	最好	好	最好	最好
Lianyungang	2023	458.88	66.865	5.368	3.726	0.606	0.0552083	-0.00946684	0.00372578	-0.00778315	-0.00825083	25.334	-0.633	0.02	-0.029	-0.005	-0.0249862	0.000789453	-0.00114471	-0.000197363	最好	好	最好	最好
Lianyungang	2024	484.998	66.237	5.387	3.696	0.601	0.0538518	-0.00948111	0.00352701	-0.00811688	-0.00831947	26.118	-0.628	0.019	-0.03	-0.005	-0.0240447	0.000727468	-0.00114863	-0.000191439	最好	好	最好	最好
Lianyungang	2025	511.924	65.615	5.407	3.668	0.596	0.0525977	-0.00947954	0.00369891	-0.00763359	-0.00838926	26.926	-0.622	0.02	-0.028	-0.005	-0.0231003	0.000742776	-0.00103989	-0.000185694	最好	好	最好	最好
Lianyungang	2026	539.682	64.999	5.426	3.639	0.591	0.051434	-0.00947707	0.00350166	-0.00796922	-0.00846024	27.758	-0.616	0.019	-0.029	-0.005	-0.0221918	0.000684487	-0.00104474	-0.000180128	最好	好	最好	最好
Lianyungang	2027	568.298	64.388	5.446	3.61	0.586	0.0503539	-0.00948935	0.00367242	-0.00803324	-0.00853242	28.616	-0.611	0.02	-0.029	-0.005	-0.0213517	0.00069891	-0.00101342	-0.000174727	最好	好	最好	最好
Lianyungang	2028	597.798	63.784	5.465	3.582	0.581	0.0493478	-0.00946946	0.00347667	-0.00781686	-0.00860585	29.5	-0.604	0.019	-0.028	-0.005	-0.0204746	0.000644068	-0.000949153	-0.000169492	最好	好	最好	最好
Lianyungang	2029	628.21	63.185	5.485	3.554	0.576	0.0484106	-0.0094801	0.00364631	-0.00787845	-0.00868056	30.412	-0.599	0.02	-0.028	-0.005	-0.0196962	0.000657635	-0.000920689	-0.000164409	最好	好	最好	最好
Lianyungang	2030	659.563	62.592	5.505	3.526	0.571	0.047536	-0.00947405	0.00363306	-0.00794101	-0.00875657	31.353	-0.593	0.02	-0.028	-0.005	-0.0189137	0.000637897	-0.000893056	-0.000159474	最好	好	最好	最好
Lishui	2020	105	13.0578	0.621384	0.590567	0.0987288	-5.28155	-3.79346	-7.85926	-4.97053	-4.78352	-554.563	-49.5342	-4.88362	-2.93543	-0.472271	0.0893212	0.00880624	0.00529324	0.00085161	好	好	好	好
Lishui	2021	109.293	12.882	0.498	0.594	0.098	0.0392797	-0.0136458	-0.247759	0.00577894	-0.00743633	4.293	-0.175786	-0.123384	0.00343269	-0.00072876	-0.0409471	-0.0287408	0.000799602	-0.000169755	最好	最好	好	最好
Lishui	2022	113.07	12.542	0.453	0.578	0.096	0.0334041	-0.0271089	-0.0993377	-0.0276817	-0.0208333	3.777	-0.34	-0.045	-0.016	-0.002	-0.0900185	-0.0119142	-0.00423617	-0.000529521	最好	最好	最好	最好
Lishui	2023	116.978	12.211	0.41	0.564	0.093	0.033408	-0.0271067	-0.104878	-0.0248227	-0.0322581	3.908	-0.331	-0.043	-0.014	-0.003	-0.0846981	-0.0110031	-0.0035824	-0.000767656	最好	最好	最好	最好
Lishui	2024	121.022	11.889	0.367	0.549	0.091	0.0334154	-0.0270839	-0.117166	-0.0273224	-0.021978	4.044	-0.322	-0.043	-0.015	-0.002	-0.0796241	-0.010633	-0.0037092	-0.00049456	最好	最好	最好	最好
Lishui	2025	125.205	11.575	0.326	0.535	0.089	0.0334092	-0.0271274	-0.125767	-0.0261682	-0.0224719	4.183	-0.314	-0.041	-0.014	-0.002	-0.0750657	-0.00980158	-0.00334688	-0.000478126	最好	最好	最好	最好
Lishui	2026	129.532	11.269	0.286	0.522	0.086	0.0334049	-0.0271541	-0.13986	-0.0249042	-0.0348837	4.327	-0.306	-0.04	-0.013	-0.003	-0.0707187	-0.00924428	-0.00300439	-0.000693321	最好	最好	最好	最好
Lishui	2027	134.009	10.972	0.248	0.509	0.084	0.0334082	-0.0270689	-0.153226	-0.0255403	-0.0238095	4.477	-0.297	-0.038	-0.013	-0.002	-0.0663391	-0.00848783	-0.00290373	-0.000446728	最好	最好	最好	最好
Lishui	2028	138.641	10.682	0.21	0.496	0.082	0.03341	-0.0271485	-0.180952	-0.0262097	-0.0243902	4.632	-0.29	-0.038	-0.013	-0.002	-0.0626079	-0.0082038	-0.00280656	-0.000431779	最好	最好	最好	最好
Lishui	2029	143.433	10.4	0.174	0.483	0.08	0.0334093	-0.0271154	-0.206897	-0.0269151	-0.025	4.792	-0.282	-0.036	-0.013	-0.002	-0.0588481	-0.00751252	-0.00271285	-0.000417362	最好	最好	最好	最好
Lishui	2030	148.391	10.126	0.139	0.471	0.078	0.0334117	-0.0270591	-0.251799	-0.0254777	-0.025641	4.958	-0.274	-0.035	-0.012	-0.002	-0.0552642	-0.0070593	-0.00242033	-0.000403388	最好	最好	最好	最好
Luan	2020	238.67	40.4295	2.03581	1.96083	0.328666	0.378259	0.749539	0.931723	0.759796	0.762677	90.279	30.3035	1.89681	1.48983	0.250666	0.335665	0.0210106	0.0165025	0.00277657	好	好	好	好
Luan	2021	219.383	28.8415	1.90159	1.95933	0.138989	-0.0879147	-0.401784	-0.0705849	-0.000767137	-1.36469	-19.287	-11.5881	-0.134223	-0.00150307	-0.189677	0.600822	0.00695927	7.79319e-05	0.00983446	好	好	好	好
Luan	2022	222.675	20.66	1.76106	1.95884	0.105587	0.0147839	-0.396003	-0.0797995	-0.000250572	-0.316349	3.292	-8.18143	-0.140532	-0.00049083	-0.0334023	-2.48525	-0.0426888	-0.000149098	-0.0101465	最好	最好	最好	最好
Luan	2023	225.989	17.9067	1.67481	1.95876	0.0939284	0.0146644	-0.153763	-0.0514956	-4.12564e-05	-0.124119	3.314	-2.75338	-0.0862454	-8.08112e-05	-0.0116583	-0.830833	-0.0260246	-2.43848e-05	-0.00351791	最好	最好	最好	最好
Luan	2024	229.328	17.2124	1.62263	1.95874	0.0899855	0.0145599	-0.0403355	-0.0321578	-7.12963e-06	-0.0438175	3.339	-0.694269	-0.0521802	-1.39651e-05	-0.00394294	-0.207927	-0.0156275	-4.18242e-06	-0.00118087	最好	最好	最好	最好
Luan	2025	232.69	17.0468	1.59123	1.95874	0.0886599	0.0144484	-0.00971656	-0.0197321	-1.29262e-06	-0.0149513	3.362	-0.165636	-0.0313984	-2.5319e-06	-0.00132558	-0.049267	-0.0093392	-7.53095e-07	-0.000394284	最好	最好	最好	最好
Luan	2026	236.077	17.0068	1.57214	1.95874	0.0882083	0.014347	-0.00235186	-0.0121433	-2.48179e-07	-0.00511992	3.387	-0.0399976	-0.0190909	-4.86118e-07	-0.000451619	-0.0118091	-0.00563653	-1.43525e-07	-0.000133339	最好	最好	最好	最好
Luan	2027	239.488	16.9968	1.56052	1.95874	0.0880514	0.0142429	-0.000583459	-0.00744548	-5.00709e-08	-0.00178209	3.411	-0.00991696	-0.0116188	-9.80758e-08	-0.000156916	-0.00290735	-0.00340629	-2.87528e-08	-4.60028e-05	最好	最好	最好	最好
Luan	2028	242.923	16.9943	1.55331	1.95874	0.0879957	0.0141403	-0.000149165	-0.00464331	-1.06341e-08	-0.000633176	3.435	-0.00253495	-0.0072125	-2.08294e-08	-5.57167e-05	-0.000737977	-0.00209971	-6.06388e-09	-1.62203e-05	最好	最好	最好	最好
Luan	2029	246.383	16.9936	1.54882	1.95874	0.0879752	0.0140432	-3.93073e-05	-0.00289868	-2.354e-09	-0.00023316	3.46	-0.000667973	-0.00448954	-4.61087e-09	-2.05122e-05	-0.000193056	-0.00129755	-1.33262e-09	-5.9284e-06	最好	最好	最好	最好
Luan	2030	249.868	16.9935	1.54598	1.95874	0.0879678	0.0139474	-1.06661e-05	-0.00183503	-5.49726e-10	-8.34552e-05	3.485	-0.000181254	-0.00283693	-1.07677e-09	-7.34137e-06	-5.20099e-05	-0.000814041	-3.08973e-10	-2.10656e-06	最好	最好	最好	最好
Ma'anshan	2020	99.19	15.6585	0.546099	0.857193	0.140923	-1.51908	-0.0852527	-1.83096	-1.28506	0.375775	-150.678	-1.33493	-0.999885	-1.10155	0.0529555	0.0088595	0.00663591	0.00731059	-0.000351448	好	好	好	最差
Ma'anshan	2021	99.591	15.684	0.518	0.821	0.135	0.00402647	0.00162457	-0.0542457	-0.0440841	-0.0438764	0.401	0.0254798	-0.0280992	-0.036193	-0.00592332	0.0635405	-0.0700729	-0.0902569	-0.0147714	好	最好	最好	最好
Ma'anshan	2022	102.822	15.476	0.497	0.797	0.131	0.0314232	-0.0134402	-0.0422535	-0.0301129	-0.0305344	3.231	-0.208	-0.021	-0.024	-0.004	-0.0643764	-0.00649954	-0.00742804	-0.00123801	最好	最好	最好	最好
Ma'anshan	2023	106.088	15.269	0.475	0.772	0.127	0.0307858	-0.0135569	-0.0463158	-0.0323834	-0.0314961	3.266	-0.207	-0.022	-0.025	-0.004	-0.0633803	-0.00673607	-0.00765462	-0.00122474	最好	最好	最好	最好
Ma'anshan	2024	109.389	15.062	0.454	0.748	0.123	0.0301767	-0.0137432	-0.0462555	-0.0320856	-0.0325203	3.301	-0.207	-0.021	-0.024	-0.004	-0.0627083	-0.00636171	-0.00727052	-0.00121175	最好	最好	最好	最好
Ma'anshan	2025	112.727	14.856	0.433	0.724	0.119	0.0296114	-0.0138665	-0.0484988	-0.0331492	-0.0336134	3.338	-0.206	-0.021	-0.024	-0.004	-0.0617136	-0.00629119	-0.00718993	-0.00119832	最好	最好	最好	最好
Ma'anshan	2026	116.1	14.65	0.412	0.7	0.115	0.0290525	-0.0140614	-0.0509709	-0.0342857	-0.0347826	3.373	-0.206	-0.021	-0.024	-0.004	-0.0610732	-0.00622591	-0.00711533	-0.00118589	最好	最好	最好	最好
Ma'anshan	2027	119.511	14.444	0.391	0.676	0.111	0.0285413	-0.014262	-0.0537084	-0.035503	-0.036036	3.411	-0.206	-0.021	-0.024	-0.004	-0.0603928	-0.00615655	-0.00703606	-0.00117268	最好	最好	最好	最好
Ma'anshan	2028	122.958	14.239	0.37	0.653	0.107	0.028034	-0.0143971	-0.0567568	-0.0352221	-0.0373832	3.447	-0.205	-0.021	-0.023	-0.004	-0.059472	-0.00609225	-0.00667247	-0.00116043	最好	最好	最好	最好
Ma'anshan	2029	126.443	14.035	0.35	0.629	0.103	0.0275618	-0.0145351	-0.0571429	-0.0381558	-0.038835	3.485	-0.204	-0.02	-0.024	-0.004	-0.0585366	-0.00573888	-0.00688666	-0.00114778	最好	最好	最好	最好
Ma'anshan	2030	129.965	13.831	0.33	0.606	0.099	0.0270996	-0.0147495	-0.0606061	-0.0379538	-0.040404	3.522	-0.204	-0.02	-0.023	-0.004	-0.0579216	-0.00567859	-0.00653038	-0.00113572	最好	最好	最好	最好
Nanjing	2020	296.8	16.0195	0.917219	0.650322	0.108899	0.562113	0.136614	0.640217	0.0681537	0.0909046	166.835	2.18848	0.587219	0.0443218	0.00989946	0.0131176	0.00351976	0.000265663	5.93368e-05	好	好	好	好
Nanjing	2021	326.607	16.017	0.801	0.672	0.112	0.0912626	-0.000154657	-0.145092	0.0322592	0.0276834	29.807	-0.00247714	-0.116219	0.0216782	0.00310054	-8.3106e-05	-0.00389905	0.000727285	0.00010402	最好	最好	好	好
Nanjing	2022	347.016	15.519	0.702	0.641	0.106	0.0588129	-0.0320897	-0.141026	-0.0483619	-0.0566038	20.409	-0.498	-0.099	-0.031	-0.006	-0.024401	-0.0048508	-0.00151894	-0.000293988	最好	最好	最好	最好
Nanjing	2023	368.699	15.036	0.607	0.612	0.101	0.0588095	-0.0321229	-0.156507	-0.0473856	-0.049505	21.683	-0.483	-0.095	-0.029	-0.005	-0.0222755	-0.00438131	-0.00133745	-0.000230595	最好	最好	最好	最好
Nanjing	2024	391.737	14.569	0.515	0.584	0.096	0.0588099	-0.0320544	-0.178641	-0.0479452	-0.0520833	23.038	-0.467	-0.092	-0.028	-0.005	-0.0202709	-0.0039934	-0.00121538	-0.000217033	最好	最好	最好	最好
Nanjing	2025	416.215	14.116	0.426	0.557	0.092	0.058811	-0.0320912	-0.20892	-0.048474	-0.0434783	24.478	-0.453	-0.089	-0.027	-0.004	-0.0185064	-0.00363592	-0.00110303	-0.000163412	最好	最好	最好	最好
Nanjing	2026	442.222	13.677	0.341	0.532	0.087	0.0588098	-0.0320977	-0.249267	-0.0469925	-0.0574713	26.007	-0.439	-0.085	-0.025	-0.005	-0.0168801	-0.00326835	-0.00096128	-0.000192256	最好	最好	最好	最好
Nanjing	2027	469.854	13.252	0.258	0.507	0.083	0.0588098	-0.0320706	-0.321705	-0.0493097	-0.0481928	27.632	-0.425	-0.083	-0.025	-0.004	-0.0153807	-0.00300376	-0.000904748	-0.00014476	最好	最好	最好	最好
Nanjing	2028	499.213	12.84	0.179	0.484	0.079	0.0588106	-0.0320872	-0.441341	-0.0475207	-0.0506329	29.359	-0.412	-0.079	-0.023	-0.004	-0.0140332	-0.00269083	-0.000783405	-0.000136244	最好	最好	最好	最好
Nanjing	2029	530.406	12.44	0.102	0.462	0.076	0.0588097	-0.0321543	-0.754902	-0.047619	-0.0394737	31.193	-0.4	-0.077	-0.022	-0.003	-0.0128234	-0.0024685	-0.000705286	-9.61754e-05	最好	最好	最好	最好
Nanjing	2030	563.549	12.054	0.028	0.441	0.072	0.0588112	-0.0320226	-2.64286	-0.047619	-0.0555556	33.143	-0.386	-0.074	-0.021	-0.004	-0.0116465	-0.00223275	-0.000633618	-0.000120689	最好	最好	最好	最好
Nantong	2020	458.7	68.843	4.6658	2.56518	0.442647	-0.228579	0.824906	0.993999	0.828082	0.837342	-104.849	56.789	4.6378	2.12418	0.370647	-0.541626	-0.0442331	-0.0202594	-0.00353505	最差	最差	最差	最差
Nantong	2021	483.592	67.408	4.674	2.539	0.438	0.0514731	-0.0212876	0.00175481	-0.0103098	-0.0106091	24.892	-1.43496	0.00820197	-0.0261765	-0.00464677	-0.0576473	0.000329502	-0.0010516	-0.000186677	最好	好	最好	最好
Nantong	2022	508.221	66.891	4.508	2.488	0.429	0.0484612	-0.00772899	-0.0368234	-0.0204984	-0.020979	24.629	-0.517	-0.166	-0.051	-0.009	-0.0209915	-0.00674002	-0.00207073	-0.000365423	最好	最好	最好	最好
Nantong	2023	533.282	66.376	4.346	2.439	0.42	0.0469939	-0.00775883	-0.0372757	-0.0200902	-0.0214286	25.061	-0.515	-0.162	-0.049	-0.009	-0.0205499	-0.00646423	-0.00195523	-0.000359124	最好	最好	最好	最好
Nantong	2024	558.784	65.862	4.186	2.39	0.411	0.0456384	-0.0078042	-0.0382226	-0.0205021	-0.0218978	25.502	-0.514	-0.16	-0.049	-0.009	-0.0201553	-0.00627402	-0.00192142	-0.000352913	最好	最好	最好	最好
Nantong	2025	584.734	65.351	4.028	2.342	0.402	0.0443792	-0.00781931	-0.0392254	-0.0204953	-0.0223881	25.95	-0.511	-0.158	-0.048	-0.009	-0.0196917	-0.00608863	-0.00184971	-0.000346821	最好	最好	最好	最好
Nantong	2026	611.14	64.841	3.873	2.295	0.393	0.0432078	-0.00786539	-0.0400207	-0.0204793	-0.0229008	26.406	-0.51	-0.155	-0.047	-0.009	-0.0193138	-0.00586988	-0.0017799	-0.000340832	最好	最好	最好	最好
Nantong	2027	638.01	64.333	3.72	2.249	0.385	0.0421153	-0.00789641	-0.041129	-0.0204535	-0.0207792	26.87	-0.508	-0.153	-0.046	-0.008	-0.0189058	-0.00569408	-0.00171195	-0.00029773	最好	最好	最好	最好
Nantong	2028	665.352	63.827	3.57	2.204	0.376	0.041094	-0.00792768	-0.0420168	-0.0204174	-0.0239362	27.342	-0.506	-0.15	-0.045	-0.009	-0.0185063	-0.00548607	-0.00164582	-0.000329164	最好	最好	最好	最好
Nantong	2029	693.175	63.323	3.422	2.16	0.368	0.0401385	-0.00795919	-0.0432496	-0.0203704	-0.0217391	27.823	-0.504	-0.148	-0.044	-0.008	-0.0181145	-0.00531934	-0.00158143	-0.000287532	最好	最好	最好	最好
Nantong	2030	721.486	62.821	3.276	2.117	0.36	0.0392398	-0.00799096	-0.0445665	-0.0203118	-0.0222222	28.311	-0.502	-0.146	-0.043	-0.008	-0.0177316	-0.00515701	-0.00151884	-0.000282576	最好	最好	最好	最好
Ningbo	2020	339	42.2053	2.75263	1.2573	0.210717	-1.12828	-0.488462	-0.190135	-0.683765	-0.70845	-382.486	-20.6157	-0.523371	-0.859699	-0.149283	0.0538992	0.00136834	0.00224766	0.000390296	好	好	好	好
Ningbo	2021	342.647	41.848	2.508	1.24	0.205	0.0106436	-0.00853852	-0.0975395	-0.0139526	-0.0278893	3.647	-0.35732	-0.244629	-0.0173012	-0.00571731	-0.0979764	-0.0670768	-0.00474395	-0.00156767	最好	最好	最好	最好
Ningbo	2022	352.642	41.05	2.448	1.205	0.199	0.0283432	-0.0194397	-0.0245098	-0.0290456	-0.0301508	9.995	-0.798	-0.06	-0.035	-0.006	-0.0798399	-0.006003	-0.00350175	-0.0006003	最好	最好	最好	最好
Ningbo	2023	362.928	40.267	2.389	1.171	0.193	0.0283417	-0.0194452	-0.0246965	-0.029035	-0.0310881	10.286	-0.783	-0.059	-0.034	-0.006	-0.0761229	-0.00573595	-0.00330546	-0.000583317	最好	最好	最好	最好
Ningbo	2024	373.515	39.498	2.331	1.138	0.187	0.0283442	-0.0194693	-0.024882	-0.0289982	-0.0320856	10.587	-0.769	-0.058	-0.033	-0.006	-0.0726363	-0.00547842	-0.00311703	-0.000566733	最好	最好	最好	最好
Ningbo	2025	384.41	38.745	2.275	1.106	0.181	0.0283421	-0.0194348	-0.0246154	-0.0289331	-0.0331492	10.895	-0.753	-0.056	-0.032	-0.006	-0.0691143	-0.00513997	-0.00293713	-0.000550711	最好	最好	最好	最好
Ningbo	2026	395.624	38.005	2.221	1.075	0.175	0.0283451	-0.0194711	-0.0243134	-0.0288372	-0.0342857	11.214	-0.74	-0.054	-0.031	-0.006	-0.0659889	-0.00481541	-0.0027644	-0.000535045	最好	最好	最好	最好
Ningbo	2027	407.164	37.28	2.167	1.045	0.17	0.0283424	-0.0194474	-0.0249192	-0.0287081	-0.0294118	11.54	-0.725	-0.054	-0.03	-0.005	-0.062825	-0.00467938	-0.00259965	-0.000433276	最好	最好	最好	最好
Ningbo	2028	419.041	36.569	2.115	1.015	0.164	0.0283433	-0.0194427	-0.0245863	-0.0295567	-0.0365854	11.877	-0.711	-0.052	-0.03	-0.006	-0.0598636	-0.00437821	-0.00252589	-0.000505178	最好	最好	最好	最好
Ningbo	2029	431.264	35.871	2.065	0.987	0.159	0.0283423	-0.0194586	-0.0242131	-0.0283688	-0.0314465	12.223	-0.698	-0.05	-0.028	-0.005	-0.0571055	-0.00409065	-0.00229076	-0.000409065	最好	最好	最好	最好
Ningbo	2030	443.844	35.187	2.015	0.959	0.154	0.0283433	-0.019439	-0.0248139	-0.0291971	-0.0324675	12.58	-0.684	-0.05	-0.028	-0.005	-0.054372	-0.00397456	-0.00222576	-0.000397456	最好	最好	最好	最好
Quzhou	2020	92	14.7759	1.09904	0.678112	0.121698	-3.82439	-1.38138	-0.833424	-0.41422	-0.265432	-351.844	-20.4111	-0.915963	-0.280888	-0.0323025	0.0580117	0.00260332	0.00079833	9.1809e-05	好	好	好	好
Quzhou	2021	90.825	12.116	1.21246	0.632	0.111	-0.012937	-0.219537	0.0935463	-0.0729627	-0.0963743	-1.175	-2.65992	0.113421	-0.0461124	-0.0106975	2.26376	-0.0965284	0.0392446	0.00910429	较好	最差	好	好
Quzhou	2022	92.113	11.206	1.34854	0.603	0.105	0.0139828	-0.0812065	0.100913	-0.0480929	-0.0571429	1.288	-0.91	0.136085	-0.029	-0.006	-0.706522	0.105656	-0.0225155	-0.00465839	最好	好	最好	最好
Quzhou	2023	93.42	10.365	1.4637	0.575	0.1	0.0139906	-0.0811384	0.0786752	-0.0486957	-0.05	1.307	-0.841	0.115157	-0.028	-0.005	-0.643458	0.0881077	-0.0214231	-0.00382555	最好	好	最好	最好
Quzhou	2024	94.746	9.586	1.53836	0.548	0.095	0.0139953	-0.0812643	0.048533	-0.0492701	-0.0526316	1.326	-0.779	0.0746613	-0.027	-0.005	-0.587481	0.0563057	-0.020362	-0.00377074	最好	好	最好	最好
Quzhou	2025	96.09	8.867	1.58001	0.522	0.09	0.0139869	-0.0810872	0.0263611	-0.0498084	-0.0555556	1.344	-0.719	0.0416509	-0.026	-0.005	-0.53497	0.0309902	-0.0193452	-0.00372024	最好	好	最好	最好
Quzhou	2026	97.453	8.201	1.60144	0.498	0.086	0.0139862	-0.0812096	0.0133788	-0.0481928	-0.0465116	1.363	-0.666	0.0214253	-0.024	-0.004	-0.488628	0.0157192	-0.0176082	-0.0029347	最好	好	最好	最好
Quzhou	2027	98.836	7.585	1.61245	0.474	0.082	0.0139929	-0.0812129	0.00682735	-0.0506329	-0.0487805	1.383	-0.616	0.0110087	-0.024	-0.004	-0.445409	0.00796004	-0.0173536	-0.00289226	最好	好	最好	最好
Quzhou	2028	100.238	7.016	1.61801	0.452	0.078	0.0139867	-0.0811003	0.00344096	-0.0486726	-0.0512821	1.402	-0.569	0.00556752	-0.022	-0.004	-0.405849	0.00397113	-0.0156919	-0.00285307	最好	好	最好	最好
Quzhou	2029	101.661	6.489	1.62097	0.431	0.074	0.0139975	-0.0812144	0.00182511	-0.0487239	-0.0540541	1.423	-0.527	0.00295845	-0.021	-0.004	-0.370344	0.00207902	-0.0147576	-0.00281096	最好	好	最好	最好
Quzhou	2030	103.103	6.001	1.62254	0.411	0.07	0.013986	-0.0813198	0.000964521	-0.0486618	-0.0571429	1.442	-0.488	0.00156497	-0.02	-0.004	-0.338419	0.00108528	-0.0138696	-0.00277393	最好	好	最好	最好
Shanghai	2020	91.8	33.5826	2.27227	0.883984	0.145786	-0.123126	0.821306	0.285941	0.53506	0.519843	-11.303	27.5816	0.649736	0.472984	0.0757856	-2.4402	-0.0574835	-0.0418459	-0.00670491	最差	最差	最差	最差
Shanghai	2021	96.081	35.293	2.214	0.884421	0.132695	0.0445562	0.0484623	-0.0263202	0.000494478	-0.0986538	4.281	1.71038	-0.0582729	0.000437327	-0.0130908	0.399528	-0.013612	0.000102155	-0.00305789	好	最好	好	最好
Shanghai	2022	92.775	34.311	2.061	0.884421	0.132695	-0.0356346	-0.0286206	-0.0742358	0	0	-3.306	-0.982	-0.153	0	0	0.297036	0.0462795	0	0	好	好	好	好
Shanghai	2023	89.583	33.356	1.911	0.885084	0.117184	-0.0356318	-0.0286305	-0.0784929	0.000748156	-0.132366	-3.192	-0.955	-0.15	0.00066218	-0.0155111	0.299185	0.0469925	-0.00020745	0.00485938	好	好	最差	好
Shanghai	2024	86.501	32.428	1.766	0.885387	0.113974	-0.0356296	-0.0286172	-0.0821065	0.000342811	-0.0281645	-3.082	-0.928	-0.145	0.00030352	-0.00321001	0.301103	0.0470474	-9.84817e-05	0.00104153	好	好	最差	好
Shanghai	2025	83.525	31.525	1.623	0.885387	0.113401	-0.0356301	-0.0286439	-0.0881084	0	-0.00505034	-2.976	-0.903	-0.143	0	-0.000572713	0.303427	0.0480511	0	0.000192444	好	好	好	好
Shanghai	2026	80.652	30.648	1.485	0.885526	0.113401	-0.0356222	-0.0286152	-0.0929293	0.000157108	0	-2.873	-0.877	-0.138	0.000139123	0	0.305256	0.0480334	-4.84244e-05	0	好	好	最差	好
Shanghai	2027	77.877	29.795	1.349	0.88559	0.113302	-0.0356331	-0.028629	-0.100815	7.20077e-05	-0.000876826	-2.775	-0.853	-0.136	6.37693e-05	-9.93457e-05	0.307387	0.049009	-2.29799e-05	3.58003e-05	好	好	最差	好
Shanghai	2028	75.197	28.966	1.218	0.88559	0.113284	-0.0356397	-0.0286198	-0.107553	0	-0.000151373	-2.68	-0.829	-0.131	0	-1.71481e-05	0.309328	0.0488806	0	6.39856e-06	好	好	好	好
Shanghai	2029	72.61	28.16	1.089	0.885619	0.113281	-0.0356287	-0.0286222	-0.118457	3.30047e-05	-2.61069e-05	-2.587	-0.806	-0.129	2.92296e-05	-2.95743e-06	0.311558	0.0498647	-1.12987e-05	1.14319e-06	好	好	最差	好
Shanghai	2030	70.112	27.377	0.963	0.885633	0.113281	-0.0356287	-0.0286007	-0.130841	1.5128e-05	0	-2.498	-0.783	-0.126	1.33978e-05	0	0.313451	0.0504404	-5.36343e-06	0	好	好	最差	好
Shaoxing	2020	219	18.931	0.729023	0.880078	0.146627	0.679854	-0.446145	-0.320947	-0.00631128	0.227419	148.888	-8.44598	-0.233977	-0.00555442	0.0333458	-0.0567271	-0.0015715	-3.7306e-05	0.000223966	最好	最好	最好	好
Shaoxing	2021	220.489	19.288	0.57	0.941	0.152	0.00675317	0.0185079	-0.278987	0.0647415	0.0353468	1.489	0.35698	-0.159023	0.0609218	0.00537272	0.239745	-0.106798	0.0409146	0.00360827	好	最好	好	好
Shaoxing	2022	224.865	18.703	0.515	0.904	0.144	0.0194606	-0.0312784	-0.106796	-0.0409292	-0.0555556	4.376	-0.585	-0.055	-0.037	-0.008	-0.133684	-0.0125686	-0.00845521	-0.00182815	最好	最好	最好	最好
Shaoxing	2023	229.329	18.136	0.461	0.867	0.137	0.0194655	-0.0312638	-0.117137	-0.0426759	-0.0510949	4.464	-0.567	-0.054	-0.037	-0.007	-0.127016	-0.0120968	-0.00828853	-0.0015681	最好	最好	最好	最好
Shaoxing	2024	233.881	17.585	0.41	0.831	0.129	0.0194629	-0.0313335	-0.12439	-0.0433213	-0.0620155	4.552	-0.551	-0.051	-0.036	-0.008	-0.121046	-0.0112039	-0.00790861	-0.00175747	最好	最好	最好	最好
Shaoxing	2025	238.523	17.052	0.36	0.795	0.122	0.0194614	-0.0312573	-0.138889	-0.045283	-0.057377	4.642	-0.533	-0.05	-0.036	-0.007	-0.114821	-0.0107712	-0.00775528	-0.00150797	最好	最好	最好	最好
Shaoxing	2026	243.257	16.535	0.312	0.76	0.115	0.0194609	-0.031267	-0.153846	-0.0460526	-0.0608696	4.734	-0.517	-0.048	-0.035	-0.007	-0.10921	-0.0101394	-0.00739332	-0.00147866	最好	最好	最好	最好
Shaoxing	2027	248.086	16.033	0.265	0.726	0.107	0.019465	-0.0313104	-0.177358	-0.046832	-0.0747664	4.829	-0.502	-0.047	-0.034	-0.008	-0.103955	-0.00973286	-0.0070408	-0.00165666	最好	最好	最好	最好
Shaoxing	2028	253.01	15.547	0.221	0.693	0.1	0.0194617	-0.0312601	-0.199095	-0.047619	-0.07	4.924	-0.486	-0.044	-0.033	-0.007	-0.0987002	-0.00893582	-0.00670187	-0.00142161	最好	最好	最好	最好
Shaoxing	2029	258.032	15.075	0.178	0.66	0.093	0.0194627	-0.0313101	-0.241573	-0.05	-0.0752688	5.022	-0.472	-0.043	-0.033	-0.007	-0.0939865	-0.00856233	-0.00657109	-0.00139387	最好	最好	最好	最好
Shaoxing	2030	263.154	14.618	0.136	0.628	0.086	0.0194639	-0.0312628	-0.308824	-0.0509554	-0.0813953	5.122	-0.457	-0.042	-0.032	-0.007	-0.089223	-0.00819992	-0.00624756	-0.00136665	最好	最好	最好	最好
Suqian	2020	341.4	71.6375	3.62457	4.07209	0.669535	0.229192	0.795945	0.962478	0.84578	0.871553	78.246	57.0195	3.48857	3.44409	0.583535	0.72872	0.0445846	0.0440162	0.00745769	好	好	好	好
Suqian	2021	360.714	71.223	3.31	4.073	0.671	0.0535438	-0.00581919	-0.0950354	0.000222851	0.00218379	19.314	-0.41446	-0.314567	0.000907671	0.00146532	-0.0214591	-0.016287	4.69955e-05	7.58685e-05	最好	最好	好	好
Suqian	2022	379.504	71.593	3.263	4.011	0.66	0.049512	0.0051681	-0.0144039	-0.0154575	-0.0166667	18.79	0.37	-0.047	-0.062	-0.011	0.0196913	-0.00250133	-0.00329963	-0.000585418	好	最好	最好	最好
Suqian	2023	398.798	71.966	3.216	3.949	0.649	0.0483804	0.005183	-0.0146144	-0.0157002	-0.0169492	19.294	0.373	-0.047	-0.062	-0.011	0.0193324	-0.00243599	-0.00321343	-0.000570125	好	最好	最好	最好
Suqian	2024	418.608	72.34	3.169	3.889	0.638	0.0473235	0.00517003	-0.0148312	-0.0154281	-0.0172414	19.81	0.374	-0.047	-0.06	-0.011	0.0188794	-0.00237254	-0.00302877	-0.000555275	好	最好	最好	最好
Suqian	2025	438.949	72.716	3.123	3.829	0.627	0.0463402	0.0051708	-0.0147294	-0.0156699	-0.0175439	20.341	0.376	-0.046	-0.06	-0.011	0.0184848	-0.00226144	-0.00294971	-0.00054078	好	最好	最好	最好
Suqian	2026	459.834	73.094	3.077	3.77	0.617	0.0454186	0.00517142	-0.0149496	-0.0156499	-0.0162075	20.885	0.378	-0.046	-0.059	-0.01	0.0180991	-0.00220254	-0.00282499	-0.000478813	好	最好	最好	最好
Suqian	2027	481.279	73.474	3.031	3.712	0.606	0.0445584	0.0051719	-0.0151765	-0.015625	-0.0181518	21.445	0.38	-0.046	-0.058	-0.011	0.0177197	-0.00214502	-0.00270459	-0.00051294	好	最好	最好	最好
Suqian	2028	503.298	73.857	2.986	3.656	0.596	0.0437494	0.0051857	-0.0150703	-0.0153173	-0.0167785	22.019	0.383	-0.045	-0.056	-0.01	0.0173941	-0.00204369	-0.00254326	-0.000454153	好	最好	最好	最好
Suqian	2029	525.906	74.241	2.941	3.599	0.586	0.0429887	0.00517234	-0.0153009	-0.0158377	-0.0170648	22.608	0.384	-0.045	-0.057	-0.01	0.0169851	-0.00199045	-0.00252123	-0.000442321	好	最好	最好	最好
Suqian	2030	549.12	74.627	2.896	3.544	0.577	0.0422749	0.00517239	-0.0155387	-0.0155192	-0.0155979	23.214	0.386	-0.045	-0.055	-0.009	0.0166279	-0.00193849	-0.00236926	-0.000387697	好	最好	最好	最好
Suzhou	2020	196.4	15.6819	0.879641	0.711097	0.114889	-1.79593	-3.75881	-2.29225	-3.98385	-4.02224	-352.72	-58.9451	-2.01636	-2.8329	-0.462111	0.167116	0.0057166	0.00803159	0.00131014	好	好	好	好
Suzhou	2021	207.313	14.887	0.829461	0.676	0.109	0.0526402	-0.053394	-0.0604975	-0.0519188	-0.0540272	10.913	-0.794876	-0.0501803	-0.0350971	-0.00588897	-0.0728375	-0.00459822	-0.00321608	-0.000539629	最好	最好	最好	最好
Suzhou	2022	207.009	14.261	0.81384	0.643	0.103	-0.00146854	-0.0438959	-0.0191943	-0.0513219	-0.0582524	-0.304	-0.626	-0.0156211	-0.033	-0.006	2.05921	0.051385	0.108553	0.0197368	较好	好	好	好
Suzhou	2023	206.706	13.661	0.8068	0.611	0.097	-0.00146585	-0.0439207	-0.00872494	-0.0523732	-0.0618557	-0.303	-0.6	-0.00703928	-0.032	-0.006	1.9802	0.023232	0.105611	0.019802	较好	好	好	好
Suzhou	2024	206.403	13.086	0.803547	0.582	0.092	-0.001468	-0.0439401	-0.00404875	-0.0498282	-0.0543478	-0.303	-0.575	-0.00325336	-0.029	-0.005	1.89769	0.0107372	0.0957096	0.0165017	较好	好	好	好
Suzhou	2025	206.101	12.535	0.801987	0.553	0.087	-0.0014653	-0.0439569	-0.00194484	-0.0524412	-0.0574713	-0.302	-0.551	-0.00155973	-0.029	-0.005	1.8245	0.00516468	0.0960265	0.0165563	较好	好	好	好
Suzhou	2026	205.798	12.008	0.801214	0.526	0.082	-0.00147232	-0.0438874	-0.00096527	-0.0513308	-0.0609756	-0.303	-0.527	-0.000773388	-0.027	-0.005	1.73927	0.00255244	0.0891089	0.0165017	较好	好	好	好
Suzhou	2027	205.496	11.503	0.800827	0.5	0.078	-0.00146961	-0.0439016	-0.000482751	-0.052	-0.0512821	-0.302	-0.505	-0.0003866	-0.026	-0.004	1.67219	0.00128013	0.0860927	0.013245	较好	好	好	好
Suzhou	2028	205.194	11.019	0.800623	0.476	0.074	-0.00147178	-0.0439241	-0.000255308	-0.0504202	-0.0540541	-0.302	-0.484	-0.000204405	-0.024	-0.004	1.60265	0.000676839	0.0794702	0.013245	较好	好	好	好
Suzhou	2029	204.892	10.555	0.800515	0.452	0.07	-0.00147395	-0.0439602	-0.000134099	-0.0530973	-0.0571429	-0.302	-0.464	-0.000107348	-0.024	-0.004	1.53642	0.000355457	0.0794702	0.013245	较好	好	好	好
Suzhou	2030	204.59	10.111	0.800456	0.43	0.066	-0.00147612	-0.0439126	-7.46994e-05	-0.0511628	-0.0606061	-0.302	-0.444	-5.97936e-05	-0.022	-0.004	1.4702	0.000197992	0.0728477	0.013245	较好	好	好	好
Sùzhou	2020	310.42	83.2981	4.15464	3.53871	0.592838	0.340925	0.878617	0.807334	0.878487	0.888671	105.83	73.1871	3.35418	3.10871	0.526838	0.691553	0.031694	0.0293746	0.00497815	好	好	好	好
Sùzhou	2021	301.073	83.513	3.29682	3.35866	0.566339	-0.0310456	0.00257344	-0.260194	-0.0536096	-0.0467908	-9.347	0.214916	-0.857814	-0.180056	-0.0264994	-0.022993	0.0917743	0.0192635	0.00283507	最差	好	好	好
Sùzhou	2022	308.847	82.429	3.28304	3.31574	0.563852	0.025171	-0.0131507	-0.00419844	-0.0129424	-0.00440991	7.774	-1.084	-0.0137836	-0.0429137	-0.00248654	-0.139439	-0.00177304	-0.00552016	-0.000319853	最好	最好	最好	最好
Sùzhou	2023	316.719	81.359	3.27959	3.29214	0.562862	0.0248548	-0.0131516	-0.00105039	-0.00716926	-0.00175928	7.872	-1.07	-0.00344486	-0.0236022	-0.00099023	-0.135925	-0.000437609	-0.00299825	-0.000125791	最好	最好	最好	最好
Sùzhou	2024	324.692	80.303	3.27873	3.27905	0.56243	0.0245556	-0.0131502	-0.000262393	-0.00399227	-0.000768434	7.973	-1.056	-0.000860315	-0.0130909	-0.00043219	-0.132447	-0.000107904	-0.0016419	-5.42067e-05	最好	最好	最好	最好
Sùzhou	2025	332.766	79.261	3.27851	3.27205	0.562208	0.0242633	-0.0131464	-6.69205e-05	-0.00214	-0.000393848	8.074	-1.042	-0.0002194	-0.00700217	-0.000221425	-0.129056	-2.71736e-05	-0.000867249	-2.74244e-05	最好	最好	最好	最好
Sùzhou	2026	340.943	78.232	3.27846	3.26831	0.562072	0.0239835	-0.0131532	-1.72248e-05	-0.00114302	-0.000242225	8.177	-1.029	-5.64708e-05	-0.00373574	-0.000136148	-0.125841	-6.90605e-06	-0.000456859	-1.66501e-05	最好	最好	最好	最好
Sùzhou	2027	349.224	77.216	3.27844	3.26629	0.561975	0.0237126	-0.0131579	-4.46036e-06	-0.000620197	-0.000172155	8.281	-1.016	-1.4623e-05	-0.00202574	-9.67471e-05	-0.12269	-1.76585e-06	-0.000244625	-1.1683e-05	最好	最好	最好	最好
Sùzhou	2028	357.611	76.214	3.27844	3.26523	0.561908	0.0234529	-0.0131472	-1.18167e-06	-0.000324558	-0.000119961	8.387	-1.002	-3.87402e-06	-0.00105976	-6.74072e-05	-0.119471	-4.61908e-07	-0.000126357	-8.03711e-06	最好	最好	最好	最好
Sùzhou	2029	366.104	75.225	3.27844	3.26465	0.561846	0.0231983	-0.0131472	-3.14935e-07	-0.00017772	-0.000110239	8.493	-0.989	-1.03249e-06	-0.000580192	-6.19374e-05	-0.116449	-1.2157e-07	-6.83141e-05	-7.29276e-06	最好	最好	最好	最好
Sùzhou	2030	374.705	74.248	3.27844	3.26434	0.5618	0.0229541	-0.0131586	-8.58853e-08	-9.51582e-05	-8.14415e-05	8.601	-0.977	-2.8157e-07	-0.000310628	-4.57538e-05	-0.113591	-3.27369e-08	-3.61154e-05	-5.3196e-06	最好	最好	最好	最好
Taizhou	2020	295	56.6509	3.70336	1.33275	0.226325	-0.270186	-0.310624	0.11474	-1.44933	-1.48227	-79.705	-17.5971	0.424925	-1.93159	-0.335475	0.220778	-0.00533122	0.0242342	0.00420896	好	最差	好	好
Taizhou	2021	312.827	56.684	3.577	1.372	0.23	0.0569868	0.000584159	-0.0353265	0.0286094	0.0159778	17.827	0.0331125	-0.126363	0.0392521	0.0036749	0.00185743	-0.00708828	0.00220183	0.000206142	好	最好	好	好
Taizhou	2022	328.561	56.327	3.532	1.363	0.228	0.0478876	-0.00633799	-0.0127407	-0.00660308	-0.00877193	15.734	-0.357	-0.045	-0.009	-0.002	-0.0226897	-0.00286005	-0.00057201	-0.000127113	最好	最好	最好	最好
Taizhou	2023	345.086	55.972	3.487	1.354	0.226	0.0478866	-0.00634246	-0.0129051	-0.00664697	-0.00884956	16.525	-0.355	-0.045	-0.009	-0.002	-0.0214826	-0.00272315	-0.000544629	-0.000121029	最好	最好	最好	最好
Taizhou	2024	362.443	55.619	3.443	1.345	0.224	0.0478889	-0.00634675	-0.0127796	-0.00669145	-0.00892857	17.357	-0.353	-0.044	-0.009	-0.002	-0.0203376	-0.002535	-0.000518523	-0.000115227	最好	最好	最好	最好
Taizhou	2025	380.672	55.268	3.4	1.336	0.222	0.0478864	-0.00635087	-0.0126471	-0.00673653	-0.00900901	18.229	-0.351	-0.043	-0.009	-0.002	-0.019255	-0.00235888	-0.000493719	-0.000109715	最好	最好	最好	最好
Taizhou	2026	399.818	54.919	3.357	1.327	0.221	0.0478868	-0.00635481	-0.0128091	-0.00678222	-0.00452489	19.146	-0.349	-0.043	-0.009	-0.001	-0.0182284	-0.0022459	-0.000470072	-5.22302e-05	最好	最好	最好	最好
Taizhou	2027	419.927	54.573	3.315	1.318	0.219	0.0478869	-0.00634013	-0.0126697	-0.00682853	-0.00913242	20.109	-0.346	-0.042	-0.009	-0.002	-0.0172062	-0.00208862	-0.000447561	-9.9458e-05	最好	最好	最好	最好
Taizhou	2028	441.048	54.228	3.273	1.309	0.217	0.0478882	-0.00636203	-0.0128323	-0.00687548	-0.00921659	21.121	-0.345	-0.042	-0.009	-0.002	-0.0163345	-0.00198854	-0.000426116	-9.46925e-05	最好	最好	最好	最好
Taizhou	2029	463.231	53.886	3.232	1.3	0.215	0.0478876	-0.00634673	-0.0126856	-0.00692308	-0.00930233	22.183	-0.342	-0.041	-0.009	-0.002	-0.0154172	-0.00184826	-0.000405716	-9.01591e-05	最好	最好	最好	最好
Taizhou	2030	486.53	53.547	3.191	1.291	0.213	0.0478881	-0.00633089	-0.0128486	-0.00697134	-0.00938967	23.299	-0.339	-0.041	-0.009	-0.002	-0.01455	-0.00175973	-0.000386283	-8.58406e-05	最好	最好	最好	最好
Tàizhou	2020	307.1	32.5697	2.53807	1.76932	0.299382	-0.584272	-0.644076	-0.257253	0.270342	0.288534	-179.43	-20.9773	-0.652928	0.478322	0.0863819	0.116911	0.0036389	-0.00266578	-0.000481424	好	好	最差	最差
Tàizhou	2021	335.906	31.965	2.564	1.715	0.29	0.0857561	-0.0189161	0.0101122	-0.0316745	-0.0323513	28.806	-0.604654	0.0259278	-0.0543218	-0.00938187	-0.0209906	0.000900083	-0.00188578	-0.000325692	最好	好	最好	最好
Tàizhou	2022	357.086	31.246	2.514	1.671	0.282	0.0593134	-0.0230109	-0.0198886	-0.0263315	-0.0283688	21.18	-0.719	-0.05	-0.044	-0.008	-0.0339471	-0.00236072	-0.00207743	-0.000377715	最好	最好	最好	最好
Tàizhou	2023	378.964	30.544	2.463	1.628	0.275	0.0577311	-0.0229832	-0.0207065	-0.0264128	-0.0254545	21.878	-0.702	-0.051	-0.043	-0.007	-0.032087	-0.00233111	-0.00196544	-0.000319956	最好	最好	最好	最好
Tàizhou	2024	401.562	29.857	2.414	1.587	0.268	0.0562752	-0.0230097	-0.0202983	-0.0258349	-0.0261194	22.598	-0.687	-0.049	-0.041	-0.007	-0.0304009	-0.00216833	-0.00181432	-0.000309762	最好	最好	最好	最好
Tàizhou	2025	424.905	29.186	2.364	1.546	0.261	0.054937	-0.0229905	-0.0211506	-0.0265201	-0.0268199	23.343	-0.671	-0.05	-0.041	-0.007	-0.0287452	-0.00214197	-0.00175642	-0.000299876	最好	最好	最好	最好
Tàizhou	2026	449.017	28.53	2.316	1.506	0.255	0.0536995	-0.0229933	-0.0207254	-0.0265604	-0.0235294	24.112	-0.656	-0.048	-0.04	-0.006	-0.0272064	-0.00199071	-0.00165893	-0.000248839	最好	最好	最好	最好
Tàizhou	2027	473.923	27.888	2.267	1.467	0.248	0.0525528	-0.0230207	-0.0216145	-0.0265849	-0.0282258	24.906	-0.642	-0.049	-0.039	-0.007	-0.0257769	-0.0019674	-0.00156589	-0.000281057	最好	最好	最好	最好
Tàizhou	2028	499.65	27.261	2.219	1.43	0.242	0.05149	-0.0229999	-0.0216314	-0.0258741	-0.0247934	25.727	-0.627	-0.048	-0.037	-0.006	-0.0243713	-0.00186574	-0.00143818	-0.000233218	最好	最好	最好	最好
Tàizhou	2029	526.224	26.648	2.172	1.393	0.236	0.0504994	-0.0230036	-0.021639	-0.0265614	-0.0254237	26.574	-0.613	-0.047	-0.037	-0.006	-0.0230677	-0.00176865	-0.00139234	-0.000225785	最好	最好	最好	最好
Tàizhou	2030	553.674	26.049	2.125	1.357	0.23	0.0495779	-0.0229951	-0.0221176	-0.0265291	-0.026087	27.45	-0.599	-0.047	-0.036	-0.006	-0.0218215	-0.0017122	-0.00131148	-0.000218579	最好	最好	最好	最好
Tongling	2020	56.44	8.89732	0.428639	0.629428	0.105137	-8.80996	-1.92774	-3.95755	-1.15592	-1.18762	-497.234	-17.1517	-1.69636	-0.727572	-0.124863	0.0344942	0.00341159	0.00146324	0.000251115	好	好	好	好
Tongling	2021	69.564	11.725	0.612	0.816	0.136	0.188661	0.241167	0.29961	0.228642	0.226934	13.124	2.82768	0.183361	0.186572	0.030863	0.215459	0.0139714	0.0142161	0.00235164	好	好	好	好
Tongling	2022	76.394	12.532	0.65	0.872	0.145	0.0894049	0.0643951	0.0584615	0.0642202	0.062069	6.83	0.807	0.038	0.056	0.009	0.118155	0.00556369	0.00819912	0.00131772	好	好	好	好
Tongling	2023	83.384	13.351	0.689	0.93	0.154	0.083829	0.0613437	0.0566038	0.0623656	0.0584416	6.99	0.819	0.039	0.058	0.009	0.117167	0.0055794	0.00829757	0.00128755	好	好	好	好
Tongling	2024	90.536	14.182	0.729	0.989	0.164	0.0789962	0.0585954	0.0548697	0.0596562	0.0609756	7.152	0.831	0.04	0.059	0.01	0.116191	0.00559284	0.00824944	0.00139821	好	好	好	好
Tongling	2025	97.854	15.024	0.769	1.048	0.173	0.0747849	0.0560437	0.0520156	0.0562977	0.0520231	7.318	0.842	0.04	0.059	0.009	0.115059	0.00546597	0.00806231	0.00122984	好	好	好	好
Tongling	2026	105.343	15.879	0.809	1.108	0.182	0.0710916	0.0538447	0.0494438	0.0541516	0.0494505	7.489	0.855	0.04	0.06	0.009	0.114167	0.00534117	0.00801175	0.00120176	好	好	好	好
Tongling	2027	113.005	16.747	0.85	1.17	0.192	0.0678023	0.0518302	0.0482353	0.0529915	0.0520833	7.662	0.868	0.041	0.062	0.01	0.113286	0.00535108	0.00809188	0.00130514	好	好	好	好
Tongling	2028	120.847	17.627	0.891	1.232	0.202	0.064892	0.0499234	0.0460157	0.0503247	0.049505	7.842	0.88	0.041	0.062	0.01	0.112216	0.00522826	0.00790615	0.00127518	好	好	好	好
Tongling	2029	128.87	18.519	0.933	1.295	0.211	0.0622565	0.0481667	0.0450161	0.0486486	0.042654	8.023	0.892	0.042	0.063	0.009	0.11118	0.00523495	0.00785242	0.00112177	好	好	好	好
Tongling	2030	137.081	19.425	0.975	1.359	0.221	0.0598989	0.0466409	0.0430769	0.0470935	0.0452489	8.211	0.906	0.042	0.064	0.01	0.11034	0.00511509	0.00779442	0.00121788	好	好	好	好
Wenzhou	2020	160	32.323	2.37328	1.02015	0.173395	0.143244	0.399035	0.589175	-0.332162	-0.274545	22.919	12.898	1.39828	-0.338853	-0.0476048	0.562764	0.0610094	-0.0147848	-0.00207709	好	好	最好	最好
Wenzhou	2021	166.797	31.563	2.101	1.007	0.169	0.0407501	-0.0240785	-0.129593	-0.0130552	-0.026007	6.797	-0.759989	-0.272276	-0.0131466	-0.00439518	-0.111812	-0.0400582	-0.00193417	-0.000646636	最好	最好	最好	最好
Wenzhou	2022	174.241	30.989	2.07	0.99	0.166	0.0427224	-0.0185227	-0.0149758	-0.0171717	-0.0180723	7.444	-0.574	-0.031	-0.017	-0.003	-0.0771091	-0.00416443	-0.00228372	-0.000403009	最好	最好	最好	最好
Wenzhou	2023	182.018	30.426	2.038	0.972	0.163	0.0427265	-0.0185039	-0.0157017	-0.0185185	-0.0184049	7.777	-0.563	-0.032	-0.018	-0.003	-0.072393	-0.0041147	-0.00231452	-0.000385753	最好	最好	最好	最好
Wenzhou	2024	190.143	29.873	2.008	0.955	0.16	0.042731	-0.0185117	-0.0149402	-0.017801	-0.01875	8.125	-0.553	-0.03	-0.017	-0.003	-0.0680615	-0.00369231	-0.00209231	-0.000369231	最好	最好	最好	最好
Wenzhou	2025	198.629	29.33	1.978	0.938	0.157	0.0427229	-0.0185135	-0.0151668	-0.0181237	-0.0191083	8.486	-0.543	-0.03	-0.017	-0.003	-0.0639877	-0.00353523	-0.0020033	-0.000353523	最好	最好	最好	最好
Wenzhou	2026	207.495	28.797	1.948	0.922	0.154	0.0427287	-0.0185089	-0.0154004	-0.0173536	-0.0194805	8.866	-0.533	-0.03	-0.016	-0.003	-0.0601173	-0.00338371	-0.00180465	-0.000338371	最好	最好	最好	最好
Wenzhou	2027	216.756	28.273	1.919	0.905	0.152	0.0427255	-0.0185336	-0.015112	-0.0187845	-0.0131579	9.261	-0.524	-0.029	-0.017	-0.002	-0.0565814	-0.00313141	-0.00183565	-0.000215959	最好	最好	最好	最好
Wenzhou	2028	226.431	27.759	1.89	0.889	0.149	0.0427282	-0.0185165	-0.0153439	-0.0179978	-0.0201342	9.675	-0.514	-0.029	-0.016	-0.003	-0.0531266	-0.00299742	-0.00165375	-0.000310078	最好	最好	最好	最好
Wenzhou	2029	236.537	27.255	1.861	0.874	0.146	0.0427248	-0.018492	-0.015583	-0.0171625	-0.0205479	10.106	-0.504	-0.029	-0.015	-0.003	-0.0498714	-0.00286958	-0.00148427	-0.000296853	最好	最好	最好	最好
Wenzhou	2030	247.095	26.759	1.833	0.858	0.143	0.0427285	-0.0185358	-0.0152755	-0.018648	-0.020979	10.558	-0.496	-0.028	-0.016	-0.003	-0.0469786	-0.00265202	-0.00151544	-0.000284145	最好	最好	最好	最好
Wuhu	2020	161.56	26.0992	0.849364	1.88945	0.311855	-0.529432	-0.0252788	-1.15809	0.545901	0.541453	-85.535	-0.659758	-0.983636	1.03145	0.168855	0.00771331	0.0114998	-0.0120589	-0.0019741	好	好	最差	最差
Wuhu	2021	154.863	26.594	0.753	2.057	0.338	-0.0432447	0.0186041	-0.127973	0.0814513	0.0773533	-6.697	0.494758	-0.0963637	0.167545	0.0261454	-0.0738775	0.0143891	-0.025018	-0.00390405	最差	好	最差	最差
Wuhu	2022	159.78	26.258	0.68	2.073	0.341	0.0307736	-0.0127961	-0.107353	0.00771828	0.00879765	4.917	-0.336	-0.073	0.016	0.003	-0.0683344	-0.0148465	0.00325402	0.000610128	最好	最好	好	好
Wuhu	2023	164.747	25.924	0.608	2.089	0.344	0.0301493	-0.0128838	-0.118421	0.00765917	0.00872093	4.967	-0.334	-0.072	0.016	0.003	-0.0672438	-0.0144957	0.00322126	0.000603986	最好	最好	好	好
Wuhu	2024	169.766	25.591	0.537	2.105	0.346	0.0295642	-0.0130124	-0.132216	0.00760095	0.00578035	5.019	-0.333	-0.071	0.016	0.002	-0.0663479	-0.0141462	0.00318789	0.000398486	最好	最好	好	好
Wuhu	2025	174.835	25.258	0.467	2.121	0.349	0.0289931	-0.0131839	-0.149893	0.00754361	0.00859599	5.069	-0.333	-0.07	0.016	0.003	-0.0656934	-0.0138094	0.00315644	0.000591833	最好	最好	好	好
Wuhu	2026	179.957	24.927	0.399	2.137	0.352	0.0284624	-0.0132788	-0.170426	0.00748713	0.00852273	5.122	-0.331	-0.068	0.016	0.003	-0.0646232	-0.0132761	0.00312378	0.000585709	最好	最好	好	好
Wuhu	2027	185.132	24.596	0.331	2.153	0.355	0.027953	-0.0134575	-0.205438	0.00743149	0.0084507	5.175	-0.331	-0.068	0.016	0.003	-0.0639614	-0.0131401	0.00309179	0.00057971	最好	最好	好	好
Wuhu	2028	190.359	24.267	0.264	2.169	0.357	0.0274586	-0.0135575	-0.253788	0.00737667	0.00560224	5.227	-0.329	-0.067	0.016	0.002	-0.0629424	-0.0128181	0.00306103	0.000382629	最好	最好	好	好
Wuhu	2029	195.64	23.938	0.199	2.185	0.36	0.0269935	-0.0137438	-0.326633	0.00732265	0.00833333	5.281	-0.329	-0.065	0.016	0.003	-0.0622988	-0.0123083	0.00302973	0.000568074	最好	最好	好	好
Wuhu	2030	200.976	23.611	0.134	2.202	0.363	0.0265504	-0.0138495	-0.485075	0.00772025	0.00826446	5.336	-0.327	-0.065	0.017	0.003	-0.0612819	-0.0121814	0.00318591	0.000562219	最好	最好	好	好
Wuxi	2020	128.1	10.5807	0.560117	0.529719	0.087116	-0.568899	-1.23153	0.760764	-3.15692	-3.16686	-72.876	-13.0303	0.426117	-1.67228	-0.275884	0.178802	-0.00584715	0.0229469	0.00378566	好	最差	好	好
Wuxi	2021	118.833	9.071	0.502	0.511	0.084	-0.0779844	-0.166426	-0.11577	-0.0366328	-0.0370955	-9.26711	-1.50965	-0.0581166	-0.0187194	-0.00311602	0.162904	0.00627127	0.00201998	0.000336245	好	好	好	好
Wuxi	2022	116.034	8.11	0.446	0.491	0.08	-0.0241171	-0.118496	-0.125561	-0.0407332	-0.05	-2.79841	-0.961	-0.056	-0.02	-0.004	0.343409	0.0200113	0.00714691	0.00142938	好	好	好	好
Wuxi	2023	115.016	7.18	0.392	0.473	0.077	-0.00885147	-0.129526	-0.137755	-0.038055	-0.038961	-1.01806	-0.93	-0.054	-0.018	-0.003	0.913498	0.0530418	0.0176806	0.00294677	好	好	好	好
Wuxi	2024	114.688	6.282	0.34	0.455	0.074	-0.00286542	-0.142948	-0.152941	-0.0395604	-0.0405405	-0.328629	-0.898	-0.052	-0.018	-0.003	2.73257	0.158233	0.054773	0.00912884	较好	好	好	好
Wuxi	2025	114.585	5.412	0.29	0.438	0.071	-0.000895652	-0.160754	-0.172414	-0.0388128	-0.0422535	-0.102628	-0.87	-0.05	-0.017	-0.003	8.47718	0.487194	0.165646	0.0292317	较好	好	好	好
Wuxi	2026	114.553	4.572	0.242	0.421	0.068	-0.000278802	-0.183727	-0.198347	-0.04038	-0.0441176	-0.0319376	-0.84	-0.048	-0.017	-0.003	26.3013	1.50293	0.532287	0.0939331	较好	较好	好	好
Wuxi	2027	114.543	3.759	0.195	0.405	0.065	-8.72861e-05	-0.216281	-0.241026	-0.0395062	-0.0461538	-0.00999803	-0.813	-0.047	-0.016	-0.003	81.3161	4.70093	1.60032	0.300059	较好	较好	较好	好
Wuxi	2028	114.54	2.974	0.151	0.39	0.062	-2.75597e-05	-0.263954	-0.291391	-0.0384615	-0.0483871	-0.00315669	-0.785	-0.044	-0.015	-0.003	248.678	13.9386	4.75181	0.950362	较好	较好	较好	好
Wuxi	2029	114.539	2.214	0.108	0.375	0.06	-8.78437e-06	-0.34327	-0.398148	-0.04	-0.0333333	-0.00100615	-0.76	-0.043	-0.015	-0.002	755.352	42.737	14.9083	1.98777	较好	较好	较好	较好
Wuxi	2030	114.539	1.479	0.066	0.361	0.057	-2.82706e-06	-0.496957	-0.636364	-0.0387812	-0.0526316	-0.000323808	-0.735	-0.042	-0.014	-0.003	2269.87	129.707	43.2355	9.26476	较好	较好	较好	较好
Xuancheng	2020	161.72	21.4145	1.18228	1.31823	0.231656	0.291747	0.930935	0.944176	0.726149	0.753945	47.1813	19.9355	1.11628	0.957234	0.174656	0.422529	0.0236593	0.0202884	0.0037018	好	好	好	好
Xuancheng	2021	162.079	21.427	1.104	1.295	0.227	0.00221497	0.000584534	-0.0709034	-0.0179413	-0.0205104	0.359	0.0125248	-0.0782774	-0.023234	-0.00465586	0.0348881	-0.218043	-0.0647187	-0.012969	好	最好	最好	最好
Xuancheng	2022	169.497	20.931	1.047	1.258	0.221	0.0437648	-0.0236969	-0.0544413	-0.0294118	-0.0271493	7.418	-0.496	-0.057	-0.037	-0.006	-0.0668644	-0.00768401	-0.00498787	-0.000808843	最好	最好	最好	最好
Xuancheng	2023	177.255	20.446	0.991	1.221	0.216	0.0437675	-0.023721	-0.0565086	-0.030303	-0.0231481	7.758	-0.485	-0.056	-0.037	-0.005	-0.0625161	-0.00721836	-0.00476927	-0.000644496	最好	最好	最好	最好
Xuancheng	2024	185.368	19.973	0.936	1.185	0.21	0.043767	-0.023682	-0.0587607	-0.0303797	-0.0285714	8.113	-0.473	-0.055	-0.036	-0.006	-0.0583015	-0.00677924	-0.00443732	-0.000739554	最好	最好	最好	最好
Xuancheng	2025	193.853	19.51	0.882	1.151	0.205	0.0437703	-0.0237314	-0.0612245	-0.0295395	-0.0243902	8.485	-0.463	-0.054	-0.034	-0.005	-0.0545669	-0.00636417	-0.00400707	-0.000589275	最好	最好	最好	最好
Xuancheng	2026	202.725	19.058	0.829	1.117	0.2	0.0437637	-0.0237171	-0.0639324	-0.0304387	-0.025	8.872	-0.452	-0.053	-0.034	-0.005	-0.0509468	-0.00597385	-0.00383228	-0.000563571	最好	最好	最好	最好
Xuancheng	2027	212.004	18.617	0.778	1.085	0.195	0.043768	-0.023688	-0.0655527	-0.0294931	-0.025641	9.279	-0.441	-0.051	-0.032	-0.005	-0.0475267	-0.00549628	-0.00344865	-0.000538851	最好	最好	最好	最好
Xuancheng	2028	221.708	18.185	0.727	1.053	0.19	0.0437693	-0.0237558	-0.0701513	-0.0303894	-0.0263158	9.704	-0.432	-0.051	-0.032	-0.005	-0.0445177	-0.00525556	-0.00329761	-0.000515251	最好	最好	最好	最好
Xuancheng	2029	231.855	17.764	0.677	1.022	0.185	0.0437644	-0.0236996	-0.0738552	-0.0303327	-0.027027	10.147	-0.421	-0.05	-0.031	-0.005	-0.0414901	-0.00492756	-0.00305509	-0.000492756	最好	最好	最好	最好
Xuancheng	2030	242.467	17.353	0.627	0.992	0.18	0.0437668	-0.0236847	-0.0797448	-0.0302419	-0.0277778	10.612	-0.411	-0.05	-0.03	-0.005	-0.0387297	-0.00471165	-0.00282699	-0.000471165	最好	最好	最好	最好
Xuzhou	2020	718.683	93.4607	4.08945	6.26659	1.04845	0.662623	0.814328	0.846679	0.8417	0.828318	476.216	76.1077	3.46245	5.27459	0.868449	0.159818	0.00727076	0.011076	0.00182364	好	好	好	好
Xuzhou	2021	760.578	89.711	3.586	6.065	1.015	0.055083	-0.041798	-0.140394	-0.033238	-0.0329546	41.8949	-3.74974	-0.503454	-0.201589	-0.0334489	-0.0895035	-0.0120171	-0.00481177	-0.000798401	最好	最好	最好	最好
Xuzhou	2022	806.037	87.072	3.25	5.886	0.983	0.0563982	-0.0303083	-0.103385	-0.0304111	-0.0325534	45.459	-2.639	-0.336	-0.179	-0.032	-0.0580523	-0.00739128	-0.00393761	-0.000703931	最好	最好	最好	最好
Xuzhou	2023	852.894	84.51	2.925	5.712	0.953	0.0549388	-0.0303159	-0.111111	-0.0304622	-0.0314795	46.857	-2.562	-0.325	-0.174	-0.03	-0.054677	-0.006936	-0.00371343	-0.000640246	最好	最好	最好	最好
Xuzhou	2024	901.19	82.024	2.61	5.544	0.924	0.0535914	-0.0303082	-0.12069	-0.030303	-0.0313853	48.296	-2.486	-0.315	-0.168	-0.029	-0.0514742	-0.00652228	-0.00347855	-0.000600464	最好	最好	最好	最好
Xuzhou	2025	950.97	79.61	2.305	5.38	0.895	0.0523466	-0.0303228	-0.132321	-0.0304833	-0.0324022	49.78	-2.414	-0.305	-0.164	-0.029	-0.0484934	-0.00612696	-0.0032945	-0.000582563	最好	最好	最好	最好
Xuzhou	2026	1002.28	77.268	2.01	5.221	0.868	0.0511933	-0.0303101	-0.146766	-0.0304539	-0.031106	51.31	-2.342	-0.295	-0.159	-0.027	-0.0456441	-0.00574937	-0.00309881	-0.000526213	最好	最好	最好	最好
Xuzhou	2027	1055.17	74.995	1.724	5.067	0.841	0.050121	-0.0303087	-0.165893	-0.0303927	-0.0321046	52.886	-2.273	-0.286	-0.154	-0.027	-0.0429792	-0.00540786	-0.00291192	-0.000510532	最好	最好	最好	最好
Xuzhou	2028	1109.68	72.788	1.447	4.918	0.815	0.0491233	-0.0303209	-0.191431	-0.0302969	-0.0319018	54.511	-2.207	-0.277	-0.149	-0.026	-0.0404872	-0.00508154	-0.00273339	-0.000476968	最好	最好	最好	最好
Xuzhou	2029	1165.86	70.646	1.179	4.773	0.79	0.0481926	-0.0303202	-0.227311	-0.0303792	-0.0316456	56.186	-2.142	-0.268	-0.145	-0.025	-0.0381234	-0.00476987	-0.00258071	-0.000444951	最好	最好	最好	最好
Xuzhou	2030	1223.78	68.568	0.92	4.632	0.766	0.0473224	-0.0303057	-0.281522	-0.0304404	-0.0313316	57.912	-2.078	-0.259	-0.141	-0.024	-0.035882	-0.0044723	-0.00243473	-0.000414422	最好	最好	最好	最好
Yancheng	2020	661.2	119.878	8.21659	5.8839	1.00929	-0.850839	0.428017	0.888031	0.212767	0.241049	-562.575	51.3096	7.29659	1.2519	0.243288	-0.091205	-0.01297	-0.0022253	-0.000432454	最差	最差	最差	最差
Yancheng	2021	716.944	118.691	8.316	5.63	0.964	0.0777522	-0.00999778	0.0119544	-0.0450971	-0.0469791	55.744	-1.18665	0.0994128	-0.253896	-0.0452879	-0.0212874	0.00178338	-0.00455469	-0.000812426	最好	好	最好	最好
Yancheng	2022	757.851	117.921	8.24	5.507	0.942	0.0539776	-0.0065298	-0.0092233	-0.0223352	-0.0233546	40.907	-0.77	-0.076	-0.123	-0.022	-0.0188232	-0.00185787	-0.00300682	-0.000537805	最好	最好	最好	最好
Yancheng	2023	799.58	117.155	8.164	5.388	0.919	0.0521886	-0.00653835	-0.00930916	-0.0220861	-0.0250272	41.729	-0.766	-0.076	-0.119	-0.023	-0.0183565	-0.00182128	-0.00285173	-0.000551175	最好	最好	最好	最好
Yancheng	2024	842.146	116.394	8.089	5.271	0.898	0.0505447	-0.00653814	-0.00927185	-0.0221969	-0.0233853	42.566	-0.761	-0.075	-0.117	-0.021	-0.0178781	-0.00176197	-0.00274867	-0.000493352	最好	最好	最好	最好
Yancheng	2025	885.566	115.638	8.014	5.156	0.877	0.0490308	-0.00653764	-0.00935862	-0.0223041	-0.0239453	43.42	-0.756	-0.075	-0.115	-0.021	-0.0174113	-0.00172731	-0.00264855	-0.000483648	最好	最好	最好	最好
Yancheng	2026	929.857	114.886	7.939	5.044	0.856	0.0476321	-0.00654562	-0.00944703	-0.0222046	-0.0245327	44.291	-0.752	-0.075	-0.112	-0.021	-0.0169786	-0.00169335	-0.00252873	-0.000474137	最好	最好	最好	最好
Yancheng	2027	975.036	114.14	7.865	4.934	0.836	0.0463357	-0.00653583	-0.00940877	-0.0222943	-0.0239234	45.179	-0.746	-0.074	-0.11	-0.02	-0.0165121	-0.00163793	-0.00243476	-0.000442684	最好	最好	最好	最好
Yancheng	2028	1021.12	113.399	7.791	4.827	0.817	0.0451327	-0.00653445	-0.00949814	-0.022167	-0.0232558	46.086	-0.741	-0.074	-0.107	-0.019	-0.0160786	-0.00160569	-0.00232175	-0.000412273	最好	最好	最好	最好
Yancheng	2029	1068.13	112.662	7.717	4.722	0.798	0.0440123	-0.00654169	-0.00958922	-0.0222363	-0.0238095	47.011	-0.737	-0.074	-0.105	-0.019	-0.0156772	-0.0015741	-0.00223352	-0.000404161	最好	最好	最好	最好
Yancheng	2030	1116.09	111.93	7.644	4.619	0.779	0.0429662	-0.0065398	-0.00954997	-0.0222992	-0.0243902	47.954	-0.732	-0.073	-0.103	-0.019	-0.0152646	-0.00152229	-0.00214789	-0.000396213	最好	最好	最好	最好
Yangzhou	2020	307.101	35.3147	2.29688	2.12308	0.351129	-2.63427	-2.1695	-2.328	-1.17561	-1.21856	-808.986	-76.6153	-5.34712	-2.49592	-0.427871	0.0947053	0.00660966	0.00308524	0.000528898	好	好	好	好
Yangzhou	2021	335.279	34.779	2.046	2.143	0.353	0.0840434	-0.0154039	-0.122618	0.00929337	0.00530113	28.178	-0.535732	-0.250876	0.0199157	0.0018713	-0.0190124	-0.00890326	0.000706782	6.641e-05	最好	最好	好	好
Yangzhou	2022	354.277	34.576	2.028	2.124	0.349	0.0536247	-0.00587112	-0.00887574	-0.00894539	-0.0114613	18.998	-0.203	-0.018	-0.019	-0.004	-0.0106853	-0.000947468	-0.00100011	-0.000210548	最好	最好	最好	最好
Yangzhou	2023	373.654	34.375	2.01	2.105	0.346	0.0518581	-0.00584727	-0.00895522	-0.00902613	-0.00867052	19.377	-0.201	-0.018	-0.019	-0.003	-0.0103731	-0.000928936	-0.000980544	-0.000154823	最好	最好	最好	最好
Yangzhou	2024	393.419	34.174	1.992	2.087	0.343	0.0502391	-0.00588166	-0.00903614	-0.00862482	-0.00874636	19.765	-0.201	-0.018	-0.018	-0.003	-0.0101695	-0.000910701	-0.000910701	-0.000151783	最好	最好	最好	最好
Yangzhou	2025	413.58	33.975	1.974	2.069	0.34	0.0487475	-0.00585725	-0.00911854	-0.00869986	-0.00882353	20.161	-0.199	-0.018	-0.018	-0.003	-0.00987054	-0.000892813	-0.000892813	-0.000148802	最好	最好	最好	最好
Yangzhou	2026	434.144	33.777	1.956	2.05	0.336	0.0473668	-0.00586198	-0.00920245	-0.00926829	-0.0119048	20.564	-0.198	-0.018	-0.019	-0.004	-0.00962848	-0.000875316	-0.000923945	-0.000194515	最好	最好	最好	最好
Yangzhou	2027	455.12	33.58	1.938	2.032	0.333	0.0460889	-0.00586659	-0.00928793	-0.00885827	-0.00900901	20.976	-0.197	-0.018	-0.018	-0.003	-0.00939169	-0.000858124	-0.000858124	-0.000143021	最好	最好	最好	最好
Yangzhou	2028	476.515	33.385	1.921	2.015	0.33	0.0448989	-0.00584095	-0.00884956	-0.00843672	-0.00909091	21.395	-0.195	-0.017	-0.017	-0.003	-0.00911428	-0.000794578	-0.000794578	-0.00014022	最好	最好	最好	最好
Yangzhou	2029	498.339	33.19	1.903	1.997	0.327	0.0437935	-0.00587526	-0.00945875	-0.00901352	-0.00917431	21.824	-0.195	-0.018	-0.018	-0.003	-0.00893512	-0.00082478	-0.00082478	-0.000137463	最好	最好	最好	最好
Yangzhou	2030	520.599	32.997	1.886	1.979	0.324	0.0427584	-0.00584902	-0.00901379	-0.0090955	-0.00925926	22.26	-0.193	-0.017	-0.018	-0.003	-0.00867026	-0.000763702	-0.000808625	-0.000134771	最好	最好	最好	最好
Zhenjiang	2020	149.5	13.1725	0.811266	0.569064	0.0975246	-2.48227	-1.505	-1.32476	-2.47764	-2.32224	-371.099	-19.8245	-1.07473	-1.40994	-0.226475	0.0534211	0.00289608	0.00379935	0.000610283	好	好	好	好
Zhenjiang	2021	154.884	12.269	0.723	0.539	0.091	0.0347615	-0.0736387	-0.122084	-0.055778	-0.071699	5.384	-0.903473	-0.0882665	-0.0300643	-0.00652461	-0.167807	-0.0163942	-0.00558401	-0.00121185	最好	最好	最好	最好
Zhenjiang	2022	159.461	11.961	0.702	0.523	0.089	0.0287029	-0.0257504	-0.0299145	-0.0305927	-0.0224719	4.577	-0.308	-0.021	-0.016	-0.002	-0.067293	-0.00458816	-0.00349574	-0.000436967	最好	最好	最好	最好
Zhenjiang	2023	164.107	11.661	0.681	0.507	0.086	0.0283108	-0.0257268	-0.030837	-0.0315582	-0.0348837	4.646	-0.3	-0.021	-0.016	-0.003	-0.0645717	-0.00452002	-0.00344382	-0.000645717	最好	最好	最好	最好
Zhenjiang	2024	168.822	11.369	0.66	0.492	0.083	0.0279288	-0.0256839	-0.0318182	-0.0304878	-0.0361446	4.715	-0.292	-0.021	-0.015	-0.003	-0.06193	-0.00445387	-0.00318134	-0.000636267	最好	最好	最好	最好
Zhenjiang	2025	173.608	11.084	0.639	0.477	0.081	0.0275679	-0.0257127	-0.0328638	-0.0314465	-0.0246914	4.786	-0.285	-0.021	-0.015	-0.002	-0.0595487	-0.0043878	-0.00313414	-0.000417885	最好	最好	最好	最好
Zhenjiang	2026	178.466	10.806	0.619	0.462	0.079	0.0272209	-0.0257264	-0.0323102	-0.0324675	-0.0253165	4.858	-0.278	-0.02	-0.015	-0.002	-0.0572252	-0.00411692	-0.00308769	-0.000411692	最好	最好	最好	最好
Zhenjiang	2027	183.397	10.535	0.599	0.448	0.076	0.026887	-0.0257238	-0.033389	-0.03125	-0.0394737	4.931	-0.271	-0.02	-0.014	-0.003	-0.0549584	-0.00405597	-0.00283918	-0.000608396	最好	最好	最好	最好
Zhenjiang	2028	188.402	10.271	0.579	0.435	0.074	0.0265655	-0.0257034	-0.0345423	-0.0298851	-0.027027	5.005	-0.264	-0.02	-0.013	-0.002	-0.0527473	-0.003996	-0.0025974	-0.0003996	最好	最好	最好	最好
Zhenjiang	2029	193.482	10.013	0.559	0.422	0.072	0.0262557	-0.0257665	-0.0357782	-0.0308057	-0.0277778	5.08	-0.258	-0.02	-0.013	-0.002	-0.0507874	-0.00393701	-0.00255906	-0.000393701	最好	最好	最好	最好
Zhenjiang	2030	198.639	9.762	0.54	0.409	0.07	0.0259617	-0.0257119	-0.0351852	-0.0317848	-0.0285714	5.157	-0.251	-0.019	-0.013	-0.002	-0.0486717	-0.00368431	-0.00252085	-0.000387822	最好	最好	最好	最好
Zhoushan	2020	153	37.5211	3.6806	0.524241	0.0903913	-0.298294	0.739826	0.853285	0.219825	0.225589	-45.639	27.7591	3.1406	0.115241	0.0203913	-0.608232	-0.068814	-0.00252506	-0.000446795	最差	最差	最差	最差
Zhoushan	2021	170.672	38.766	3.837	0.543	0.093	0.103544	0.0321135	0.0407604	0.0345468	0.0280509	17.672	1.24491	0.156398	0.0187589	0.00260873	0.0704455	0.00885003	0.00106151	0.000147619	好	好	好	好
Zhoushan	2022	181.664	39.094	3.909	0.551	0.095	0.0605073	0.00839003	0.018419	0.0145191	0.0210526	10.992	0.328	0.072	0.008	0.002	0.0298399	0.00655022	0.000727802	0.000181951	好	好	好	好
Zhoushan	2023	193.03	39.426	3.982	0.559	0.096	0.058882	0.00842084	0.0183325	0.0143113	0.0104167	11.366	0.332	0.073	0.008	0.001	0.0292099	0.00642266	0.000703854	8.79817e-05	好	好	好	好
Zhoushan	2024	204.782	39.76	4.057	0.567	0.097	0.0573879	0.0084004	0.0184866	0.0141093	0.0103093	11.752	0.334	0.075	0.008	0.001	0.0284207	0.00638189	0.000680735	8.50919e-05	好	好	好	好
Zhoushan	2025	216.933	40.097	4.133	0.575	0.098	0.0560127	0.00840462	0.0183886	0.013913	0.0102041	12.151	0.337	0.076	0.008	0.001	0.0277343	0.00625463	0.000658382	8.22978e-05	好	好	好	好
Zhoushan	2026	229.496	40.437	4.21	0.583	0.1	0.0547417	0.00840814	0.0182898	0.0137221	0.02	12.563	0.34	0.077	0.008	0.002	0.0270636	0.00612911	0.000636791	0.000159198	好	好	好	好
Zhoushan	2027	242.487	40.779	4.289	0.592	0.101	0.053574	0.00838667	0.0184192	0.0152027	0.00990099	12.991	0.342	0.079	0.009	0.001	0.0263259	0.00608113	0.000692787	7.69764e-05	好	好	好	好
Zhoushan	2028	255.918	41.125	4.37	0.6	0.102	0.0524817	0.00841337	0.0185355	0.0133333	0.00980392	13.431	0.346	0.081	0.008	0.001	0.0257613	0.00603082	0.000595637	7.44546e-05	好	好	好	好
Zhoushan	2029	269.806	41.474	4.451	0.609	0.104	0.051474	0.00841491	0.0181982	0.0147783	0.0192308	13.888	0.349	0.081	0.009	0.002	0.0251296	0.00583237	0.000648041	0.000144009	好	好	好	好
Zhoushan	2030	284.165	41.825	4.535	0.618	0.105	0.0505305	0.00839211	0.0185226	0.0145631	0.00952381	14.359	0.351	0.084	0.009	0.001	0.0244446	0.00584999	0.000626785	6.96427e-05	好	好	好	好

## Sheet: 预测处理1
City	Year	AGDP（亿元）	C排放（万吨）	COD(万吨)	TN(万吨)	TP(万吨)	AGDPBHL	CBHL	CODBHL	TNBHL	TPBHL	∆GDP	∆C	∆COD	∆TN	∆TP	C脱钩	COD脱钩	TN脱钩	TP脱钩	C协调类型	COD协调类型	TN协调类型	TP协调类型
Anqing	2021	222.836	38.447	2.332	2.149	0.358	-0.0783267	-0.0295812	-0.14194	-0.0242015	-0.0320762	-17.454	-1.13731	-0.331004	-0.0520089	-0.0114833	0.0651604	0.0189644	0.00297977	0.000657917	好	好	好	好
Bengbu	2021	257.483	55.552	3.587	3.431	0.565	0.00960452	0.0387829	0.010924	0.0516687	0.0523957	2.473	2.15447	0.0391843	0.177275	0.0296036	0.871197	0.0158448	0.0716842	0.0119707	好	好	好	好
Bozhou	2021	252.415	64.242	2.293	3.266	0.535	-0.0155498	0.0264968	-0.0225099	0.0125137	0.0100586	-3.925	1.70221	-0.0516151	0.0408697	0.00538134	-0.433683	0.0131504	-0.0104127	-0.00137104	最差	好	最差	最差
Changzhou	2021	150.446	11.954	0.64	0.619	0.103	-0.0920862	-0.100629	-0.117756	0.00357789	-0.000677879	-13.854	-1.20291	-0.0753637	0.00221472	-6.98215e-05	0.0868279	0.00543985	-0.000159861	5.03981e-06	好	好	最差	好
Chizhou	2021	88.646	12.893	0.559	0.665	0.111	0.00379036	0.0214662	-0.0991188	0.0167047	0.00229372	0.336	0.276763	-0.0554074	0.0111086	0.000254603	0.8237	-0.164903	0.0330614	0.000757746	好	最好	好	好
Chuzhou	2021	270.173	61.677	2.395	3.872	0.635	-0.00557791	0.0311828	-0.0955043	0.0517006	0.0492524	-1.507	1.92326	-0.228733	0.200185	0.0312753	-1.27622	0.15178	-0.132836	-0.0207533	最差	好	最差	最差
Fuyang	2021	389.794	83.385	5.761	3.961	0.658	-0.00563375	0.0197359	0.00570168	0.00714775	0.00704223	-2.196	1.64568	0.0328474	0.0283123	0.00463379	-0.749398	-0.0149578	-0.0128926	-0.0021101	最差	最差	最差	最差
Hangzhou	2021	346.193	24.816	1.173	0.973	0.163	0.0583287	0.0230786	-0.105706	-0.0346532	-0.0573266	20.193	0.572718	-0.123994	-0.0337176	-0.00934424	0.0283622	-0.00614042	-0.00166976	-0.000462746	好	最好	最好	最好
Hefei	2021	325.949	51.069	1.933	2.584	0.435	-0.019546	-0.0142754	-0.0643919	-0.0444755	-0.0395077	-6.371	-0.729032	-0.12447	-0.114925	-0.0171858	0.11443	0.0195369	0.0180387	0.00269751	好	好	好	好
Huaian	2021	433.961	59.733	2.486	3.935	0.648	0.0559059	0.0193114	-0.151722	0.0263518	0.0227347	24.261	1.15353	-0.377181	0.103695	0.0147321	0.0475467	-0.0155468	0.00427412	0.000607234	好	最好	好	好
Huaibei	2021	80.735	18.89	0.777	1.165	0.191	0.00476869	0.000567715	-0.144596	0.0877561	0.0902471	0.385	0.0107241	-0.112351	0.102236	0.0172372	0.0278549	-0.291822	0.265548	0.0447719	好	最好	好	好
Huainan	2021	144.795	59.484	2.106	3.788	0.615	0.016908	0.229978	0.318705	0.211329	0.210001	2.4482	13.68	0.671193	0.800512	0.12915	5.58778	0.274158	0.32698	0.0527532	差	好	好	好
Huangshanshi	2021	67.067	9.204	0.51	0.391	0.066	-0.0021322	0.000484955	-0.108017	0.0062257	-0.00319008	-0.143	0.00446353	-0.0550885	0.00243425	-0.000210545	-0.0312135	0.385234	-0.0170227	0.00147234	最差	好	最差	好
Huzhou	2021	137.341	13.199	1.159	0.533	0.091	-0.0193606	-0.131869	-0.191404	-0.105433	-0.131224	-2.659	-1.74054	-0.221837	-0.0561956	-0.0119414	0.654584	0.0834289	0.0211341	0.00449092	好	好	好	好
Jiaxing	2021	127.84	16.84	0.580674	1	0.163	0.0300394	-0.197794	-0.0973302	0.0145858	-0.0193227	3.84025	-3.33085	-0.0565171	0.0145858	-0.0031496	-0.867353	-0.0147171	0.00379815	-0.000820155	最好	最好	好	最好
Jinhua	2021	153.899	20.565	1.39183	0.932	0.155	-0.0201496	-0.0969044	0.139234	-0.0206115	-0.0388324	-3.101	-1.99284	0.193789	-0.0192099	-0.00601903	0.642644	-0.0624925	0.00619475	0.00194099	好	最差	好	好
Lianyungang	2021	408.97	68.138	5.329	3.785	0.617	0.055921	0.00651302	0.0133403	0.0206661	0.0196921	22.87	0.443784	0.0710905	0.078221	0.01215	0.0194046	0.00310846	0.00342025	0.000531264	好	好	好	好
Lishui	2021	109.293	12.882	0.498	0.594	0.098	0.0392797	-0.0136458	-0.247759	0.00577894	-0.00743633	4.293	-0.175786	-0.123384	0.00343269	-0.00072876	-0.0409471	-0.0287408	0.000799602	-0.000169755	最好	最好	好	最好
Luan	2021	219.383	28.8415	1.90159	1.95933	0.138989	-0.0879147	-0.401784	-0.0705849	-0.000767137	-1.36469	-19.287	-11.5881	-0.134223	-0.00150307	-0.189677	0.600822	0.00695927	7.79319e-05	0.00983446	好	好	好	好
Ma'anshan	2021	99.591	15.684	0.518	0.821	0.135	0.00402647	0.00162457	-0.0542457	-0.0440841	-0.0438764	0.401	0.0254798	-0.0280992	-0.036193	-0.00592332	0.0635405	-0.0700729	-0.0902569	-0.0147714	好	最好	最好	最好
Nanjing	2021	326.607	16.017	0.801	0.672	0.112	0.0912626	-0.000154657	-0.145092	0.0322592	0.0276834	29.807	-0.00247714	-0.116219	0.0216782	0.00310054	-8.3106e-05	-0.00389905	0.000727285	0.00010402	最好	最好	好	好
Nantong	2021	483.592	67.408	4.674	2.539	0.438	0.0514731	-0.0212876	0.00175481	-0.0103098	-0.0106091	24.892	-1.43496	0.00820197	-0.0261765	-0.00464677	-0.0576473	0.000329502	-0.0010516	-0.000186677	最好	好	最好	最好
Ningbo	2021	342.647	41.848	2.508	1.24	0.205	0.0106436	-0.00853852	-0.0975395	-0.0139526	-0.0278893	3.647	-0.35732	-0.244629	-0.0173012	-0.00571731	-0.0979764	-0.0670768	-0.00474395	-0.00156767	最好	最好	最好	最好
Quzhou	2021	90.825	12.116	1.21246	0.632	0.111	-0.012937	-0.219537	0.0935463	-0.0729627	-0.0963743	-1.175	-2.65992	0.113421	-0.0461124	-0.0106975	2.26376	-0.0965284	0.0392446	0.00910429	较好	最差	好	好
Shanghai	2021	96.081	35.293	2.214	1.274	0.207	0.0445562	0.0484623	-0.0263202	0.306135	0.295722	4.281	1.71038	-0.0582729	0.390016	0.0612144	0.399528	-0.013612	0.0911039	0.0142991	好	最好	好	好
Shaoxing	2021	220.489	19.288	0.57	0.941	0.152	0.00675317	0.0185079	-0.278987	0.0647415	0.0353468	1.489	0.35698	-0.159023	0.0609218	0.00537272	0.239745	-0.106798	0.0409146	0.00360827	好	最好	好	好
Suqian	2021	360.714	71.223	3.31	4.073	0.671	0.0535438	-0.00581919	-0.0950354	0.000222851	0.00218379	19.314	-0.41446	-0.314567	0.000907671	0.00146532	-0.0214591	-0.016287	4.69955e-05	7.58685e-05	最好	最好	好	好
Suzhou	2021	207.313	14.887	0.829461	0.676	0.109	0.0526402	-0.053394	-0.0604975	-0.0519188	-0.0540272	10.913	-0.794876	-0.0501803	-0.0350971	-0.00588897	-0.0728375	-0.00459822	-0.00321608	-0.000539629	最好	最好	最好	最好
Sùzhou	2021	301.073	83.513	3.906	3.557	0.594	-0.0310456	0.00257344	-0.0636549	0.00514121	0.00195633	-9.347	0.214916	-0.248636	0.0182873	0.00116206	-0.022993	0.0266006	-0.00195649	-0.000124325	最差	好	最差	最差
Taizhou	2021	312.827	56.684	3.577	1.372	0.23	0.0569868	0.000584159	-0.0353265	0.0286094	0.0159778	17.827	0.0331125	-0.126363	0.0392521	0.0036749	0.00185743	-0.00708828	0.00220183	0.000206142	好	最好	好	好
Tàizhou	2021	335.906	31.965	2.564	1.715	0.29	0.0857561	-0.0189161	0.0101122	-0.0316745	-0.0323513	28.806	-0.604654	0.0259278	-0.0543218	-0.00938187	-0.0209906	0.000900083	-0.00188578	-0.000325692	最好	好	最好	最好
Tongling	2021	69.564	11.725	0.612	0.816	0.136	0.188661	0.241167	0.29961	0.228642	0.226934	13.124	2.82768	0.183361	0.186572	0.030863	0.215459	0.0139714	0.0142161	0.00235164	好	好	好	好
Wenzhou	2021	166.797	31.563	2.101	1.007	0.169	0.0407501	-0.0240785	-0.129593	-0.0130552	-0.026007	6.797	-0.759989	-0.272276	-0.0131466	-0.00439518	-0.111812	-0.0400582	-0.00193417	-0.000646636	最好	最好	最好	最好
Wuhu	2021	154.863	26.594	0.753	2.057	0.338	-0.0432447	0.0186041	-0.127973	0.0814513	0.0773533	-6.697	0.494758	-0.0963637	0.167545	0.0261454	-0.0738775	0.0143891	-0.025018	-0.00390405	最差	好	最差	最差
Wuxi	2021	118.833	9.071	0.502	0.511	0.084	-0.0779844	-0.166426	-0.11577	-0.0366328	-0.0370955	-9.26711	-1.50965	-0.0581166	-0.0187194	-0.00311602	0.162904	0.00627127	0.00201998	0.000336245	好	好	好	好
Xuancheng	2021	162.079	21.427	1.104	1.295	0.227	0.00221497	0.000584534	-0.0709034	-0.0179413	-0.0205104	0.359	0.0125248	-0.0782774	-0.023234	-0.00465586	0.0348881	-0.218043	-0.0647187	-0.012969	好	最好	最好	最好
Xuzhou	2021	760.578	89.711	3.586	6.065	1.015	0.055083	-0.041798	-0.140394	-0.033238	-0.0329546	41.8949	-3.74974	-0.503454	-0.201589	-0.0334489	-0.0895035	-0.0120171	-0.00481177	-0.000798401	最好	最好	最好	最好
Yancheng	2021	716.944	118.691	8.316	5.63	0.964	0.0777522	-0.00999778	0.0119544	-0.0450971	-0.0469791	55.744	-1.18665	0.0994128	-0.253896	-0.0452879	-0.0212874	0.00178338	-0.00455469	-0.000812426	最好	好	最好	最好
Yangzhou	2021	335.279	34.779	2.046	2.143	0.353	0.0840434	-0.0154039	-0.122618	0.00929337	0.00530113	28.178	-0.535732	-0.250876	0.0199157	0.0018713	-0.0190124	-0.00890326	0.000706782	6.641e-05	最好	最好	好	好
Zhenjiang	2021	154.884	12.269	0.723	0.539	0.091	0.0347615	-0.0736387	-0.122084	-0.055778	-0.071699	5.384	-0.903473	-0.0882665	-0.0300643	-0.00652461	-0.167807	-0.0163942	-0.00558401	-0.00121185	最好	最好	最好	最好
Zhoushan	2021	170.672	38.766	3.837	0.543	0.093	0.103544	0.0321135	0.0407604	0.0345468	0.0280509	17.672	1.24491	0.156398	0.0187589	0.00260873	0.0704455	0.00885003	0.00106151	0.000147619	好	好	好	好
Anqing	2022	226.668	37.075	2.158	2.076	0.346	0.0169058	-0.0370061	-0.0806302	-0.0351638	-0.0346821	3.832	-1.372	-0.174	-0.073	-0.012	-0.358038	-0.0454071	-0.0190501	-0.00313152	最好	最好	最好	最好
Bengbu	2022	270.087	55.117	3.456	3.416	0.563	0.0466664	-0.0078923	-0.0379051	-0.0043911	-0.0035524	12.604	-0.435	-0.131	-0.015	-0.002	-0.0345129	-0.0103935	-0.0011901	-0.00015868	最好	最好	最好	最好
Bozhou	2022	261.672	64.179	2.173	3.235	0.53	0.0353763	-0.00098163	-0.0552232	-0.00958269	-0.00943396	9.257	-0.063	-0.12	-0.031	-0.005	-0.00680566	-0.0129632	-0.00334882	-0.000540132	最好	最好	最好	最好
Changzhou	2022	149.436	11.556	0.577	0.601	0.1	-0.00675875	-0.034441	-0.109185	-0.0299501	-0.03	-1.01	-0.398	-0.063	-0.018	-0.003	0.394059	0.0623762	0.0178218	0.0029703	好	好	好	好
Chizhou	2022	91.984	12.727	0.531	0.657	0.11	0.0362889	-0.0130431	-0.0527307	-0.0121766	-0.00909091	3.338	-0.166	-0.028	-0.008	-0.001	-0.0497304	-0.00838826	-0.00239664	-0.000299581	最好	最好	最好	最好
Chuzhou	2022	280.673	61.453	2.145	3.845	0.631	0.0374101	-0.00364506	-0.11655	-0.00702211	-0.00633914	10.5	-0.224	-0.25	-0.027	-0.004	-0.0213333	-0.0238095	-0.00257143	-0.000380952	最好	最好	最好	最好
Fuyang	2022	410.03	82.749	5.561	3.882	0.645	0.0493525	-0.00768589	-0.0359648	-0.0203503	-0.020155	20.236	-0.636	-0.2	-0.079	-0.013	-0.0314291	-0.00988338	-0.00390393	-0.000642419	最好	最好	最好	最好
Hangzhou	2022	357.996	24.002	1.096	0.938	0.157	0.0329696	-0.0339138	-0.0702555	-0.0373134	-0.0382166	11.803	-0.814	-0.077	-0.035	-0.006	-0.0689655	-0.00652377	-0.00296535	-0.000508345	最好	最好	最好	最好
Hefei	2022	337.953	49.75	1.746	2.451	0.411	0.0355197	-0.0265126	-0.107102	-0.0542636	-0.0583942	12.004	-1.319	-0.187	-0.133	-0.024	-0.10988	-0.0155781	-0.0110796	-0.00199933	最好	最好	最好	最好
Huaian	2022	458.397	59.074	2.394	3.875	0.638	0.0533075	-0.0111555	-0.0384294	-0.0154839	-0.015674	24.436	-0.659	-0.092	-0.06	-0.01	-0.0269684	-0.00376494	-0.00245539	-0.000409232	最好	最好	最好	最好
Huaibei	2022	84.96	18.782	0.8	1.164	0.19	0.0497293	-0.00575019	0.02875	-0.000859107	-0.00526316	4.225	-0.108	0.023	-0.001	-0.001	-0.0255621	0.00544379	-0.000236686	-0.000236686	最好	好	最好	最好
Huainan	2022	151.664	63.096	2.146	4.021	0.652	0.0452909	0.0572461	0.0186393	0.0579458	0.0567485	6.869	3.612	0.04	0.233	0.037	0.525841	0.00582326	0.0339205	0.00538652	好	好	好	好
Huangshanshi	2022	69.489	8.93	0.459	0.381	0.065	0.0348544	-0.0306831	-0.111111	-0.0262467	-0.0153846	2.422	-0.274	-0.051	-0.01	-0.001	-0.11313	-0.021057	-0.00412882	-0.000412882	最好	最好	最好	最好
Huzhou	2022	139.542	12.554	1.141	0.514	0.087	0.015773	-0.051378	-0.0157756	-0.036965	-0.045977	2.201	-0.645	-0.018	-0.019	-0.004	-0.293049	-0.0081781	-0.00863244	-0.00181736	最好	最好	最好	最好
Jiaxing	2022	127.728	15.38	0.584302	0.968	0.156	-0.000878974	-0.0949285	0.00620888	-0.0330579	-0.0448718	-0.11227	-1.46	0.00362786	-0.032	-0.007	13.0044	-0.0323139	0.285028	0.0623499	较好	最差	好	好
Jinhua	2022	156.351	19.557	1.56345	0.888	0.147	0.0156827	-0.0515416	0.109771	-0.0495495	-0.0544218	2.452	-1.008	0.171621	-0.044	-0.008	-0.411093	0.0699924	-0.0179445	-0.00326264	最好	好	最好	最好
Lianyungang	2022	433.546	67.498	5.348	3.755	0.611	0.056686	-0.00948176	0.00355273	-0.00798935	-0.00981997	24.576	-0.64	0.019	-0.03	-0.006	-0.0260417	0.000773112	-0.0012207	-0.000244141	最好	好	最好	最好
Lishui	2022	113.07	12.542	0.453	0.578	0.096	0.0334041	-0.0271089	-0.0993377	-0.0276817	-0.0208333	3.777	-0.34	-0.045	-0.016	-0.002	-0.0900185	-0.0119142	-0.00423617	-0.000529521	最好	最好	最好	最好
Luan	2022	222.675	20.66	1.76106	1.95884	0.105587	0.0147839	-0.396003	-0.0797995	-0.000250572	-0.316349	3.292	-8.18143	-0.140532	-0.00049083	-0.0334023	-2.48525	-0.0426888	-0.000149098	-0.0101465	最好	最好	最好	最好
Ma'anshan	2022	102.822	15.476	0.497	0.797	0.131	0.0314232	-0.0134402	-0.0422535	-0.0301129	-0.0305344	3.231	-0.208	-0.021	-0.024	-0.004	-0.0643764	-0.00649954	-0.00742804	-0.00123801	最好	最好	最好	最好
Nanjing	2022	347.016	15.519	0.702	0.641	0.106	0.0588129	-0.0320897	-0.141026	-0.0483619	-0.0566038	20.409	-0.498	-0.099	-0.031	-0.006	-0.024401	-0.0048508	-0.00151894	-0.000293988	最好	最好	最好	最好
Nantong	2022	508.221	66.891	4.508	2.488	0.429	0.0484612	-0.00772899	-0.0368234	-0.0204984	-0.020979	24.629	-0.517	-0.166	-0.051	-0.009	-0.0209915	-0.00674002	-0.00207073	-0.000365423	最好	最好	最好	最好
Ningbo	2022	352.642	41.05	2.448	1.205	0.199	0.0283432	-0.0194397	-0.0245098	-0.0290456	-0.0301508	9.995	-0.798	-0.06	-0.035	-0.006	-0.0798399	-0.006003	-0.00350175	-0.0006003	最好	最好	最好	最好
Quzhou	2022	92.113	11.206	1.34854	0.603	0.105	0.0139828	-0.0812065	0.100913	-0.0480929	-0.0571429	1.288	-0.91	0.136085	-0.029	-0.006	-0.706522	0.105656	-0.0225155	-0.00465839	最好	好	最好	最好
Shanghai	2022	92.775	34.311	2.061	1.274	0.207	-0.0356346	-0.0286206	-0.0742358	0	0	-3.306	-0.982	-0.153	0	0	0.297036	0.0462795	0	0	好	好	好	好
Shaoxing	2022	224.865	18.703	0.515	0.904	0.144	0.0194606	-0.0312784	-0.106796	-0.0409292	-0.0555556	4.376	-0.585	-0.055	-0.037	-0.008	-0.133684	-0.0125686	-0.00845521	-0.00182815	最好	最好	最好	最好
Suqian	2022	379.504	71.593	3.263	4.011	0.66	0.049512	0.0051681	-0.0144039	-0.0154575	-0.0166667	18.79	0.37	-0.047	-0.062	-0.011	0.0196913	-0.00250133	-0.00329963	-0.000585418	好	最好	最好	最好
Suzhou	2022	207.009	14.261	0.81384	0.643	0.103	-0.00146854	-0.0438959	-0.0191943	-0.0513219	-0.0582524	-0.304	-0.626	-0.0156211	-0.033	-0.006	2.05921	0.051385	0.108553	0.0197368	较好	好	好	好
Sùzhou	2022	308.847	82.429	3.763	3.501	0.585	0.025171	-0.0131507	-0.0380016	-0.0159954	-0.0153846	7.774	-1.084	-0.143	-0.056	-0.009	-0.139439	-0.0183946	-0.0072035	-0.00115771	最好	最好	最好	最好
Taizhou	2022	328.561	56.327	3.532	1.363	0.228	0.0478876	-0.00633799	-0.0127407	-0.00660308	-0.00877193	15.734	-0.357	-0.045	-0.009	-0.002	-0.0226897	-0.00286005	-0.00057201	-0.000127113	最好	最好	最好	最好
Tàizhou	2022	357.086	31.246	2.514	1.671	0.282	0.0593134	-0.0230109	-0.0198886	-0.0263315	-0.0283688	21.18	-0.719	-0.05	-0.044	-0.008	-0.0339471	-0.00236072	-0.00207743	-0.000377715	最好	最好	最好	最好
Tongling	2022	76.394	12.532	0.65	0.872	0.145	0.0894049	0.0643951	0.0584615	0.0642202	0.062069	6.83	0.807	0.038	0.056	0.009	0.118155	0.00556369	0.00819912	0.00131772	好	好	好	好
Wenzhou	2022	174.241	30.989	2.07	0.99	0.166	0.0427224	-0.0185227	-0.0149758	-0.0171717	-0.0180723	7.444	-0.574	-0.031	-0.017	-0.003	-0.0771091	-0.00416443	-0.00228372	-0.000403009	最好	最好	最好	最好
Wuhu	2022	159.78	26.258	0.68	2.073	0.341	0.0307736	-0.0127961	-0.107353	0.00771828	0.00879765	4.917	-0.336	-0.073	0.016	0.003	-0.0683344	-0.0148465	0.00325402	0.000610128	最好	最好	好	好
Wuxi	2022	116.034	8.11	0.446	0.491	0.08	-0.0241171	-0.118496	-0.125561	-0.0407332	-0.05	-2.79841	-0.961	-0.056	-0.02	-0.004	0.343409	0.0200113	0.00714691	0.00142938	好	好	好	好
Xuancheng	2022	169.497	20.931	1.047	1.258	0.221	0.0437648	-0.0236969	-0.0544413	-0.0294118	-0.0271493	7.418	-0.496	-0.057	-0.037	-0.006	-0.0668644	-0.00768401	-0.00498787	-0.000808843	最好	最好	最好	最好
Xuzhou	2022	806.037	87.072	3.25	5.886	0.983	0.0563982	-0.0303083	-0.103385	-0.0304111	-0.0325534	45.459	-2.639	-0.336	-0.179	-0.032	-0.0580523	-0.00739128	-0.00393761	-0.000703931	最好	最好	最好	最好
Yancheng	2022	757.851	117.921	8.24	5.507	0.942	0.0539776	-0.0065298	-0.0092233	-0.0223352	-0.0233546	40.907	-0.77	-0.076	-0.123	-0.022	-0.0188232	-0.00185787	-0.00300682	-0.000537805	最好	最好	最好	最好
Yangzhou	2022	354.277	34.576	2.028	2.124	0.349	0.0536247	-0.00587112	-0.00887574	-0.00894539	-0.0114613	18.998	-0.203	-0.018	-0.019	-0.004	-0.0106853	-0.000947468	-0.00100011	-0.000210548	最好	最好	最好	最好
Zhenjiang	2022	159.461	11.961	0.702	0.523	0.089	0.0287029	-0.0257504	-0.0299145	-0.0305927	-0.0224719	4.577	-0.308	-0.021	-0.016	-0.002	-0.067293	-0.00458816	-0.00349574	-0.000436967	最好	最好	最好	最好
Zhoushan	2022	181.664	39.094	3.909	0.551	0.095	0.0605073	0.00839003	0.018419	0.0145191	0.0210526	10.992	0.328	0.072	0.008	0.002	0.0298399	0.00655022	0.000727802	0.000181951	好	好	好	好
Anqing	2023	230.566	35.752	1.989	2.005	0.334	0.0169062	-0.0370049	-0.0849673	-0.0354115	-0.0359281	3.898	-1.323	-0.169	-0.071	-0.012	-0.339405	-0.0433556	-0.0182145	-0.0030785	最好	最好	最好	最好
Bengbu	2023	283	54.684	3.327	3.4	0.561	0.045629	-0.00791822	-0.0387737	-0.00470588	-0.00356506	12.913	-0.433	-0.129	-0.016	-0.002	-0.0335321	-0.00998993	-0.00123906	-0.000154883	最好	最好	最好	最好
Bozhou	2023	271.098	64.117	2.055	3.206	0.526	0.0347697	-0.000966982	-0.0574209	-0.00904554	-0.00760456	9.426	-0.062	-0.118	-0.029	-0.004	-0.00657755	-0.0125186	-0.0030766	-0.000424358	最好	最好	最好	最好
Changzhou	2023	148.427	11.172	0.517	0.584	0.096	-0.00679795	-0.0343716	-0.116054	-0.0291096	-0.0416667	-1.009	-0.384	-0.06	-0.017	-0.004	0.380575	0.0594648	0.0168484	0.00396432	好	好	好	好
Chizhou	2023	95.385	12.563	0.504	0.649	0.109	0.0356555	-0.0130542	-0.0535714	-0.0123267	-0.00917431	3.401	-0.164	-0.027	-0.008	-0.001	-0.0482211	-0.00793884	-0.00235225	-0.000294031	最好	最好	最好	最好
Chuzhou	2023	291.582	61.23	1.9	3.819	0.627	0.0374131	-0.00364201	-0.128947	-0.00680806	-0.00637959	10.909	-0.223	-0.245	-0.026	-0.004	-0.0204418	-0.0224585	-0.00238335	-0.00036667	最好	最好	最好	最好
Fuyang	2023	431.318	82.117	5.362	3.804	0.633	0.0493557	-0.00769634	-0.037113	-0.0205047	-0.0189573	21.288	-0.632	-0.199	-0.078	-0.012	-0.0296881	-0.00934799	-0.00366404	-0.000563698	最好	最好	最好	最好
Hangzhou	2023	370.202	23.215	1.024	0.903	0.15	0.0329712	-0.0339005	-0.0703125	-0.0387597	-0.0466667	12.206	-0.787	-0.072	-0.035	-0.007	-0.0644765	-0.00589874	-0.00286744	-0.000573488	最好	最好	最好	最好
Hefei	2023	350.175	48.441	1.565	2.32	0.389	0.0349025	-0.0270226	-0.115655	-0.0564655	-0.0565553	12.222	-1.309	-0.181	-0.131	-0.022	-0.107102	-0.0148094	-0.0107184	-0.00180003	最好	最好	最好	最好
Huaian	2023	483.541	58.422	2.303	3.816	0.629	0.0519997	-0.0111602	-0.0395137	-0.0154612	-0.0143084	25.144	-0.652	-0.091	-0.059	-0.009	-0.0259306	-0.00361915	-0.00234648	-0.000357938	最好	最好	最好	最好
Huaibei	2023	89.407	18.675	0.822	1.163	0.19	0.0497388	-0.00572959	0.026764	-0.000859845	0	4.447	-0.107	0.022	-0.001	0	-0.0240612	0.00494716	-0.000224871	0	最好	好	最好	好
Huainan	2023	158.859	66.766	2.187	4.258	0.69	0.0452917	0.0549681	0.0187471	0.0556599	0.0550725	7.195	3.67	0.041	0.237	0.038	0.510076	0.0056984	0.0329395	0.00528145	好	好	好	好
Huangshanshi	2023	71.999	8.661	0.41	0.372	0.063	0.0348616	-0.0310588	-0.119512	-0.0241935	-0.031746	2.51	-0.269	-0.049	-0.009	-0.002	-0.107171	-0.0195219	-0.00358566	-0.000796813	最好	最好	最好	最好
Huzhou	2023	141.778	11.939	1.123	0.497	0.083	0.0157711	-0.0515119	-0.0160285	-0.0342052	-0.0481928	2.236	-0.615	-0.018	-0.017	-0.004	-0.275045	-0.00805009	-0.00760286	-0.00178891	最好	最好	最好	最好
Jiaxing	2023	127.68	13.961	0.586196	0.937	0.15	-0.00037781	-0.10164	0.00322985	-0.0330843	-0.04	-0.0482386	-1.419	0.00189332	-0.031	-0.006	29.4163	-0.0392491	0.642638	0.124382	较好	最差	好	好
Jinhua	2023	158.843	18.599	1.65406	0.846	0.14	0.0156884	-0.0515081	0.0547804	-0.0496454	-0.05	2.492	-0.958	0.0906101	-0.042	-0.007	-0.38443	0.0363604	-0.0168539	-0.00280899	最好	好	最好	最好
Lianyungang	2023	458.88	66.865	5.368	3.726	0.606	0.0552083	-0.00946684	0.00372578	-0.00778315	-0.00825083	25.334	-0.633	0.02	-0.029	-0.005	-0.0249862	0.000789453	-0.00114471	-0.000197363	最好	好	最好	最好
Lishui	2023	116.978	12.211	0.41	0.564	0.093	0.033408	-0.0271067	-0.104878	-0.0248227	-0.0322581	3.908	-0.331	-0.043	-0.014	-0.003	-0.0846981	-0.0110031	-0.0035824	-0.000767656	最好	最好	最好	最好
Luan	2023	225.989	17.9067	1.67481	1.95876	0.0939284	0.0146644	-0.153763	-0.0514956	-4.12564e-05	-0.124119	3.314	-2.75338	-0.0862454	-8.08112e-05	-0.0116583	-0.830833	-0.0260246	-2.43848e-05	-0.00351791	最好	最好	最好	最好
Ma'anshan	2023	106.088	15.269	0.475	0.772	0.127	0.0307858	-0.0135569	-0.0463158	-0.0323834	-0.0314961	3.266	-0.207	-0.022	-0.025	-0.004	-0.0633803	-0.00673607	-0.00765462	-0.00122474	最好	最好	最好	最好
Nanjing	2023	368.699	15.036	0.607	0.612	0.101	0.0588095	-0.0321229	-0.156507	-0.0473856	-0.049505	21.683	-0.483	-0.095	-0.029	-0.005	-0.0222755	-0.00438131	-0.00133745	-0.000230595	最好	最好	最好	最好
Nantong	2023	533.282	66.376	4.346	2.439	0.42	0.0469939	-0.00775883	-0.0372757	-0.0200902	-0.0214286	25.061	-0.515	-0.162	-0.049	-0.009	-0.0205499	-0.00646423	-0.00195523	-0.000359124	最好	最好	最好	最好
Ningbo	2023	362.928	40.267	2.389	1.171	0.193	0.0283417	-0.0194452	-0.0246965	-0.029035	-0.0310881	10.286	-0.783	-0.059	-0.034	-0.006	-0.0761229	-0.00573595	-0.00330546	-0.000583317	最好	最好	最好	最好
Quzhou	2023	93.42	10.365	1.4637	0.575	0.1	0.0139906	-0.0811384	0.0786752	-0.0486957	-0.05	1.307	-0.841	0.115157	-0.028	-0.005	-0.643458	0.0881077	-0.0214231	-0.00382555	最好	好	最好	最好
Shanghai	2023	89.583	33.356	1.911	1.275	0.206	-0.0356318	-0.0286305	-0.0784929	0.000784314	-0.00485437	-3.192	-0.955	-0.15	0.001	-0.001	0.299185	0.0469925	-0.000313283	0.000313283	好	好	最差	好
Shaoxing	2023	229.329	18.136	0.461	0.867	0.137	0.0194655	-0.0312638	-0.117137	-0.0426759	-0.0510949	4.464	-0.567	-0.054	-0.037	-0.007	-0.127016	-0.0120968	-0.00828853	-0.0015681	最好	最好	最好	最好
Suqian	2023	398.798	71.966	3.216	3.949	0.649	0.0483804	0.005183	-0.0146144	-0.0157002	-0.0169492	19.294	0.373	-0.047	-0.062	-0.011	0.0193324	-0.00243599	-0.00321343	-0.000570125	好	最好	最好	最好
Suzhou	2023	206.706	13.661	0.8068	0.611	0.097	-0.00146585	-0.0439207	-0.00872494	-0.0523732	-0.0618557	-0.303	-0.6	-0.00703928	-0.032	-0.006	1.9802	0.023232	0.105611	0.019802	较好	好	好	好
Sùzhou	2023	316.719	81.359	3.621	3.447	0.576	0.0248548	-0.0131516	-0.0392157	-0.0156658	-0.015625	7.872	-1.07	-0.142	-0.054	-0.009	-0.135925	-0.0180386	-0.00685976	-0.00114329	最好	最好	最好	最好
Taizhou	2023	345.086	55.972	3.487	1.354	0.226	0.0478866	-0.00634246	-0.0129051	-0.00664697	-0.00884956	16.525	-0.355	-0.045	-0.009	-0.002	-0.0214826	-0.00272315	-0.000544629	-0.000121029	最好	最好	最好	最好
Tàizhou	2023	378.964	30.544	2.463	1.628	0.275	0.0577311	-0.0229832	-0.0207065	-0.0264128	-0.0254545	21.878	-0.702	-0.051	-0.043	-0.007	-0.032087	-0.00233111	-0.00196544	-0.000319956	最好	最好	最好	最好
Tongling	2023	83.384	13.351	0.689	0.93	0.154	0.083829	0.0613437	0.0566038	0.0623656	0.0584416	6.99	0.819	0.039	0.058	0.009	0.117167	0.0055794	0.00829757	0.00128755	好	好	好	好
Wenzhou	2023	182.018	30.426	2.038	0.972	0.163	0.0427265	-0.0185039	-0.0157017	-0.0185185	-0.0184049	7.777	-0.563	-0.032	-0.018	-0.003	-0.072393	-0.0041147	-0.00231452	-0.000385753	最好	最好	最好	最好
Wuhu	2023	164.747	25.924	0.608	2.089	0.344	0.0301493	-0.0128838	-0.118421	0.00765917	0.00872093	4.967	-0.334	-0.072	0.016	0.003	-0.0672438	-0.0144957	0.00322126	0.000603986	最好	最好	好	好
Wuxi	2023	115.016	7.18	0.392	0.473	0.077	-0.00885147	-0.129526	-0.137755	-0.038055	-0.038961	-1.01806	-0.93	-0.054	-0.018	-0.003	0.913498	0.0530418	0.0176806	0.00294677	好	好	好	好
Xuancheng	2023	177.255	20.446	0.991	1.221	0.216	0.0437675	-0.023721	-0.0565086	-0.030303	-0.0231481	7.758	-0.485	-0.056	-0.037	-0.005	-0.0625161	-0.00721836	-0.00476927	-0.000644496	最好	最好	最好	最好
Xuzhou	2023	852.894	84.51	2.925	5.712	0.953	0.0549388	-0.0303159	-0.111111	-0.0304622	-0.0314795	46.857	-2.562	-0.325	-0.174	-0.03	-0.054677	-0.006936	-0.00371343	-0.000640246	最好	最好	最好	最好
Yancheng	2023	799.58	117.155	8.164	5.388	0.919	0.0521886	-0.00653835	-0.00930916	-0.0220861	-0.0250272	41.729	-0.766	-0.076	-0.119	-0.023	-0.0183565	-0.00182128	-0.00285173	-0.000551175	最好	最好	最好	最好
Yangzhou	2023	373.654	34.375	2.01	2.105	0.346	0.0518581	-0.00584727	-0.00895522	-0.00902613	-0.00867052	19.377	-0.201	-0.018	-0.019	-0.003	-0.0103731	-0.000928936	-0.000980544	-0.000154823	最好	最好	最好	最好
Zhenjiang	2023	164.107	11.661	0.681	0.507	0.086	0.0283108	-0.0257268	-0.030837	-0.0315582	-0.0348837	4.646	-0.3	-0.021	-0.016	-0.003	-0.0645717	-0.00452002	-0.00344382	-0.000645717	最好	最好	最好	最好
Zhoushan	2023	193.03	39.426	3.982	0.559	0.096	0.058882	0.00842084	0.0183325	0.0143113	0.0104167	11.366	0.332	0.073	0.008	0.001	0.0292099	0.00642266	0.000703854	8.79817e-05	好	好	好	好
Anqing	2024	234.53	34.477	1.824	1.936	0.323	0.0169019	-0.0369812	-0.0904605	-0.0356405	-0.0340557	3.964	-1.275	-0.165	-0.069	-0.011	-0.321645	-0.0416246	-0.0174067	-0.00277497	最好	最好	最好	最好
Bengbu	2024	296.231	54.256	3.198	3.385	0.559	0.0446645	-0.00788853	-0.0403377	-0.00443131	-0.00357782	13.231	-0.428	-0.129	-0.015	-0.002	-0.0323483	-0.00974983	-0.0011337	-0.00015116	最好	最好	最好	最好
Bozhou	2024	280.695	64.054	1.939	3.176	0.521	0.0341901	-0.000983545	-0.0598247	-0.00944584	-0.00959693	9.597	-0.063	-0.116	-0.03	-0.005	-0.00656455	-0.0120871	-0.00312598	-0.000520996	最好	最好	最好	最好
Changzhou	2024	147.42	10.8	0.459	0.567	0.093	-0.00683082	-0.0344444	-0.126362	-0.0299824	-0.0322581	-1.007	-0.372	-0.058	-0.017	-0.003	0.369414	0.0575968	0.0168818	0.00297915	好	好	好	好
Chizhou	2024	98.851	12.401	0.477	0.641	0.107	0.0350629	-0.0130635	-0.0566038	-0.0124805	-0.0186916	3.466	-0.162	-0.027	-0.008	-0.002	-0.0467398	-0.00778996	-0.00230814	-0.000577034	最好	最好	最好	最好
Chuzhou	2024	302.915	61.008	1.661	3.793	0.622	0.0374131	-0.00363887	-0.143889	-0.00685473	-0.00803859	11.333	-0.222	-0.239	-0.026	-0.005	-0.0195888	-0.0210889	-0.00229419	-0.000441189	最好	最好	最好	最好
Fuyang	2024	453.711	81.491	5.166	3.728	0.621	0.0493552	-0.00768183	-0.0379404	-0.0203863	-0.0193237	22.393	-0.626	-0.196	-0.076	-0.012	-0.0279552	-0.00875274	-0.00339392	-0.000535882	最好	最好	最好	最好
Hangzhou	2024	382.825	22.454	0.957	0.87	0.144	0.0329733	-0.0338915	-0.0700104	-0.037931	-0.0416667	12.623	-0.761	-0.067	-0.033	-0.006	-0.0602868	-0.00530777	-0.00261428	-0.000475323	最好	最好	最好	最好
Hefei	2024	362.621	47.142	1.39	2.191	0.367	0.0343223	-0.027555	-0.125899	-0.0588772	-0.0599455	12.446	-1.299	-0.175	-0.129	-0.022	-0.104371	-0.0140607	-0.0103648	-0.00176764	最好	最好	最好	最好
Huaian	2024	509.413	57.778	2.215	3.758	0.619	0.0507879	-0.0111461	-0.0397291	-0.0154337	-0.0161551	25.872	-0.644	-0.088	-0.058	-0.01	-0.0248918	-0.00340136	-0.00224181	-0.000386518	最好	最好	最好	最好
Huaibei	2024	94.086	18.569	0.845	1.163	0.189	0.0497311	-0.00570844	0.0272189	0	-0.00529101	4.679	-0.106	0.023	0	-0.001	-0.0226544	0.00491558	0	-0.000213721	最好	好	好	最好
Huainan	2024	166.396	70.493	2.227	4.499	0.728	0.0452956	0.0528705	0.0179614	0.0535675	0.0521978	7.537	3.727	0.04	0.241	0.038	0.494494	0.00530715	0.0319756	0.00504179	好	好	好	好
Huangshanshi	2024	74.599	8.395	0.361	0.362	0.062	0.034853	-0.0316855	-0.135734	-0.0276243	-0.016129	2.6	-0.266	-0.049	-0.01	-0.001	-0.102308	-0.0188462	-0.00384615	-0.000384615	最好	最好	最好	最好
Huzhou	2024	144.05	11.355	1.106	0.479	0.08	0.0157723	-0.0514311	-0.0153707	-0.0375783	-0.0375	2.272	-0.584	-0.017	-0.018	-0.003	-0.257042	-0.00748239	-0.00792254	-0.00132042	最好	最好	最好	最好
Jiaxing	2024	127.663	12.582	0.587095	0.907	0.144	-0.000127537	-0.109601	0.0015324	-0.0330761	-0.0416667	-0.0162818	-1.379	0.000899664	-0.03	-0.006	84.696	-0.0552559	1.84255	0.368511	较好	最差	较好	好
Jinhua	2024	161.374	17.687	1.69247	0.806	0.133	0.0156841	-0.0515633	0.0226945	-0.0496278	-0.0526316	2.531	-0.912	0.0384098	-0.04	-0.007	-0.360332	0.0151757	-0.015804	-0.00276571	最好	好	最好	最好
Lianyungang	2024	484.998	66.237	5.387	3.696	0.601	0.0538518	-0.00948111	0.00352701	-0.00811688	-0.00831947	26.118	-0.628	0.019	-0.03	-0.005	-0.0240447	0.000727468	-0.00114863	-0.000191439	最好	好	最好	最好
Lishui	2024	121.022	11.889	0.367	0.549	0.091	0.0334154	-0.0270839	-0.117166	-0.0273224	-0.021978	4.044	-0.322	-0.043	-0.015	-0.002	-0.0796241	-0.010633	-0.0037092	-0.00049456	最好	最好	最好	最好
Luan	2024	229.328	17.2124	1.62263	1.95874	0.0899855	0.0145599	-0.0403355	-0.0321578	-7.12963e-06	-0.0438175	3.339	-0.694269	-0.0521802	-1.39651e-05	-0.00394294	-0.207927	-0.0156275	-4.18242e-06	-0.00118087	最好	最好	最好	最好
Ma'anshan	2024	109.389	15.062	0.454	0.748	0.123	0.0301767	-0.0137432	-0.0462555	-0.0320856	-0.0325203	3.301	-0.207	-0.021	-0.024	-0.004	-0.0627083	-0.00636171	-0.00727052	-0.00121175	最好	最好	最好	最好
Nanjing	2024	391.737	14.569	0.515	0.584	0.096	0.0588099	-0.0320544	-0.178641	-0.0479452	-0.0520833	23.038	-0.467	-0.092	-0.028	-0.005	-0.0202709	-0.0039934	-0.00121538	-0.000217033	最好	最好	最好	最好
Nantong	2024	558.784	65.862	4.186	2.39	0.411	0.0456384	-0.0078042	-0.0382226	-0.0205021	-0.0218978	25.502	-0.514	-0.16	-0.049	-0.009	-0.0201553	-0.00627402	-0.00192142	-0.000352913	最好	最好	最好	最好
Ningbo	2024	373.515	39.498	2.331	1.138	0.187	0.0283442	-0.0194693	-0.024882	-0.0289982	-0.0320856	10.587	-0.769	-0.058	-0.033	-0.006	-0.0726363	-0.00547842	-0.00311703	-0.000566733	最好	最好	最好	最好
Quzhou	2024	94.746	9.586	1.53836	0.548	0.095	0.0139953	-0.0812643	0.048533	-0.0492701	-0.0526316	1.326	-0.779	0.0746613	-0.027	-0.005	-0.587481	0.0563057	-0.020362	-0.00377074	最好	好	最好	最好
Shanghai	2024	86.501	32.428	1.766	1.276	0.205	-0.0356296	-0.0286172	-0.0821065	0.000783699	-0.00487805	-3.082	-0.928	-0.145	0.001	-0.001	0.301103	0.0470474	-0.000324465	0.000324465	好	好	最差	好
Shaoxing	2024	233.881	17.585	0.41	0.831	0.129	0.0194629	-0.0313335	-0.12439	-0.0433213	-0.0620155	4.552	-0.551	-0.051	-0.036	-0.008	-0.121046	-0.0112039	-0.00790861	-0.00175747	最好	最好	最好	最好
Suqian	2024	418.608	72.34	3.169	3.889	0.638	0.0473235	0.00517003	-0.0148312	-0.0154281	-0.0172414	19.81	0.374	-0.047	-0.06	-0.011	0.0188794	-0.00237254	-0.00302877	-0.000555275	好	最好	最好	最好
Suzhou	2024	206.403	13.086	0.803547	0.582	0.092	-0.001468	-0.0439401	-0.00404875	-0.0498282	-0.0543478	-0.303	-0.575	-0.00325336	-0.029	-0.005	1.89769	0.0107372	0.0957096	0.0165017	较好	好	好	好
Sùzhou	2024	324.692	80.303	3.481	3.393	0.567	0.0245556	-0.0131502	-0.0402183	-0.0159151	-0.015873	7.973	-1.056	-0.14	-0.054	-0.009	-0.132447	-0.0175593	-0.00677286	-0.00112881	最好	最好	最好	最好
Taizhou	2024	362.443	55.619	3.443	1.345	0.224	0.0478889	-0.00634675	-0.0127796	-0.00669145	-0.00892857	17.357	-0.353	-0.044	-0.009	-0.002	-0.0203376	-0.002535	-0.000518523	-0.000115227	最好	最好	最好	最好
Tàizhou	2024	401.562	29.857	2.414	1.587	0.268	0.0562752	-0.0230097	-0.0202983	-0.0258349	-0.0261194	22.598	-0.687	-0.049	-0.041	-0.007	-0.0304009	-0.00216833	-0.00181432	-0.000309762	最好	最好	最好	最好
Tongling	2024	90.536	14.182	0.729	0.989	0.164	0.0789962	0.0585954	0.0548697	0.0596562	0.0609756	7.152	0.831	0.04	0.059	0.01	0.116191	0.00559284	0.00824944	0.00139821	好	好	好	好
Wenzhou	2024	190.143	29.873	2.008	0.955	0.16	0.042731	-0.0185117	-0.0149402	-0.017801	-0.01875	8.125	-0.553	-0.03	-0.017	-0.003	-0.0680615	-0.00369231	-0.00209231	-0.000369231	最好	最好	最好	最好
Wuhu	2024	169.766	25.591	0.537	2.105	0.346	0.0295642	-0.0130124	-0.132216	0.00760095	0.00578035	5.019	-0.333	-0.071	0.016	0.002	-0.0663479	-0.0141462	0.00318789	0.000398486	最好	最好	好	好
Wuxi	2024	114.688	6.282	0.34	0.455	0.074	-0.00286542	-0.142948	-0.152941	-0.0395604	-0.0405405	-0.328629	-0.898	-0.052	-0.018	-0.003	2.73257	0.158233	0.054773	0.00912884	较好	好	好	好
Xuancheng	2024	185.368	19.973	0.936	1.185	0.21	0.043767	-0.023682	-0.0587607	-0.0303797	-0.0285714	8.113	-0.473	-0.055	-0.036	-0.006	-0.0583015	-0.00677924	-0.00443732	-0.000739554	最好	最好	最好	最好
Xuzhou	2024	901.19	82.024	2.61	5.544	0.924	0.0535914	-0.0303082	-0.12069	-0.030303	-0.0313853	48.296	-2.486	-0.315	-0.168	-0.029	-0.0514742	-0.00652228	-0.00347855	-0.000600464	最好	最好	最好	最好
Yancheng	2024	842.146	116.394	8.089	5.271	0.898	0.0505447	-0.00653814	-0.00927185	-0.0221969	-0.0233853	42.566	-0.761	-0.075	-0.117	-0.021	-0.0178781	-0.00176197	-0.00274867	-0.000493352	最好	最好	最好	最好
Yangzhou	2024	393.419	34.174	1.992	2.087	0.343	0.0502391	-0.00588166	-0.00903614	-0.00862482	-0.00874636	19.765	-0.201	-0.018	-0.018	-0.003	-0.0101695	-0.000910701	-0.000910701	-0.000151783	最好	最好	最好	最好
Zhenjiang	2024	168.822	11.369	0.66	0.492	0.083	0.0279288	-0.0256839	-0.0318182	-0.0304878	-0.0361446	4.715	-0.292	-0.021	-0.015	-0.003	-0.06193	-0.00445387	-0.00318134	-0.000636267	最好	最好	最好	最好
Zhoushan	2024	204.782	39.76	4.057	0.567	0.097	0.0573879	0.0084004	0.0184866	0.0141093	0.0103093	11.752	0.334	0.075	0.008	0.001	0.0284207	0.00638189	0.000680735	8.50919e-05	好	好	好	好
Anqing	2025	238.563	33.247	1.664	1.87	0.312	0.0169054	-0.0369958	-0.0961538	-0.0352941	-0.0352564	4.033	-1.23	-0.16	-0.066	-0.011	-0.304984	-0.0396727	-0.016365	-0.0027275	最好	最好	最好	最好
Bengbu	2025	309.788	53.83	3.071	3.369	0.557	0.0437622	-0.0079138	-0.0413546	-0.00474918	-0.00359066	13.557	-0.426	-0.127	-0.016	-0.002	-0.0314229	-0.00936785	-0.0011802	-0.000147525	最好	最好	最好	最好
Bozhou	2025	290.467	63.992	1.824	3.147	0.517	0.0336424	-0.000968871	-0.0630482	-0.00921513	-0.00773694	9.772	-0.062	-0.115	-0.029	-0.004	-0.00634466	-0.0117683	-0.00296766	-0.000409333	最好	最好	最好	最好
Changzhou	2025	146.414	10.441	0.403	0.55	0.09	-0.00687093	-0.0343837	-0.138958	-0.0309091	-0.0333333	-1.006	-0.359	-0.056	-0.017	-0.003	0.356859	0.055666	0.0168986	0.00298211	好	好	好	好
Chizhou	2025	102.381	12.242	0.45	0.633	0.106	0.0344791	-0.0129881	-0.06	-0.0126382	-0.00943396	3.53	-0.159	-0.027	-0.008	-0.001	-0.0450425	-0.00764873	-0.00226629	-0.000283286	最好	最好	最好	最好
Chuzhou	2025	314.688	60.787	1.426	3.767	0.618	0.0374117	-0.00363565	-0.164797	-0.00690204	-0.00647249	11.773	-0.221	-0.235	-0.026	-0.004	-0.0187718	-0.0199609	-0.00220844	-0.00033976	最好	最好	最好	最好
Fuyang	2025	477.266	80.869	4.971	3.653	0.61	0.049354	-0.00769145	-0.0392275	-0.0205311	-0.0180328	23.555	-0.622	-0.195	-0.075	-0.011	-0.0264063	-0.0082785	-0.00318404	-0.000466992	最好	最好	最好	最好
Hangzhou	2025	395.877	21.718	0.894	0.838	0.138	0.0329698	-0.0338889	-0.0704698	-0.0381862	-0.0434783	13.052	-0.736	-0.063	-0.032	-0.006	-0.0563898	-0.00482685	-0.00245173	-0.0004597	最好	最好	最好	最好
Hefei	2025	375.294	45.852	1.22	2.063	0.345	0.0337682	-0.028134	-0.139344	-0.0620456	-0.0637681	12.673	-1.29	-0.17	-0.128	-0.022	-0.101791	-0.0134143	-0.0101002	-0.00173597	最好	最好	最好	最好
Huaian	2025	536.034	57.14	2.127	3.701	0.609	0.0496629	-0.0111656	-0.0413728	-0.0154012	-0.0164204	26.621	-0.638	-0.088	-0.057	-0.01	-0.023966	-0.00330566	-0.00214117	-0.000375643	最好	最好	最好	最好
Huaibei	2025	99.009	18.463	0.868	1.162	0.189	0.0497228	-0.00574121	0.0264977	-0.000860585	0	4.923	-0.106	0.023	-0.001	0	-0.0215316	0.00467195	-0.000203128	0	最好	好	最好	好
Huainan	2025	174.289	74.28	2.268	4.745	0.766	0.0452869	0.0509828	0.0180776	0.051844	0.0496084	7.893	3.787	0.041	0.246	0.038	0.479792	0.00519448	0.0311669	0.00481439	好	好	好	好
Huangshanshi	2025	77.293	8.132	0.314	0.353	0.06	0.0348544	-0.0323414	-0.149682	-0.0254958	-0.0333333	2.694	-0.263	-0.047	-0.009	-0.002	-0.0976244	-0.0174462	-0.00334076	-0.00074239	最好	最好	最好	最好
Huzhou	2025	146.359	10.8	1.089	0.463	0.076	0.0157763	-0.0513889	-0.0156107	-0.0345572	-0.0526316	2.309	-0.555	-0.017	-0.016	-0.004	-0.240364	-0.00736249	-0.00692941	-0.00173235	最好	最好	最好	最好
Jiaxing	2025	127.665	11.241	0.587513	0.878	0.138	1.10975e-05	-0.119295	0.000711374	-0.0330296	-0.0434783	0.00141675	-1.341	0.000417942	-0.029	-0.006	-946.529	0.294999	-20.4693	-4.23503	最好	好	最好	最好
Jinhua	2025	163.945	16.82	1.70719	0.767	0.126	0.0156821	-0.0515458	0.00862011	-0.0508475	-0.0555556	2.571	-0.867	0.0147161	-0.039	-0.007	-0.337223	0.00572389	-0.0151692	-0.00272268	最好	好	最好	最好
Lianyungang	2025	511.924	65.615	5.407	3.668	0.596	0.0525977	-0.00947954	0.00369891	-0.00763359	-0.00838926	26.926	-0.622	0.02	-0.028	-0.005	-0.0231003	0.000742776	-0.00103989	-0.000185694	最好	好	最好	最好
Lishui	2025	125.205	11.575	0.326	0.535	0.089	0.0334092	-0.0271274	-0.125767	-0.0261682	-0.0224719	4.183	-0.314	-0.041	-0.014	-0.002	-0.0750657	-0.00980158	-0.00334688	-0.000478126	最好	最好	最好	最好
Luan	2025	232.69	17.0468	1.59123	1.95874	0.0886599	0.0144484	-0.00971656	-0.0197321	-1.29262e-06	-0.0149513	3.362	-0.165636	-0.0313984	-2.5319e-06	-0.00132558	-0.049267	-0.0093392	-7.53095e-07	-0.000394284	最好	最好	最好	最好
Ma'anshan	2025	112.727	14.856	0.433	0.724	0.119	0.0296114	-0.0138665	-0.0484988	-0.0331492	-0.0336134	3.338	-0.206	-0.021	-0.024	-0.004	-0.0617136	-0.00629119	-0.00718993	-0.00119832	最好	最好	最好	最好
Nanjing	2025	416.215	14.116	0.426	0.557	0.092	0.058811	-0.0320912	-0.20892	-0.048474	-0.0434783	24.478	-0.453	-0.089	-0.027	-0.004	-0.0185064	-0.00363592	-0.00110303	-0.000163412	最好	最好	最好	最好
Nantong	2025	584.734	65.351	4.028	2.342	0.402	0.0443792	-0.00781931	-0.0392254	-0.0204953	-0.0223881	25.95	-0.511	-0.158	-0.048	-0.009	-0.0196917	-0.00608863	-0.00184971	-0.000346821	最好	最好	最好	最好
Ningbo	2025	384.41	38.745	2.275	1.106	0.181	0.0283421	-0.0194348	-0.0246154	-0.0289331	-0.0331492	10.895	-0.753	-0.056	-0.032	-0.006	-0.0691143	-0.00513997	-0.00293713	-0.000550711	最好	最好	最好	最好
Quzhou	2025	96.09	8.867	1.58001	0.522	0.09	0.0139869	-0.0810872	0.0263611	-0.0498084	-0.0555556	1.344	-0.719	0.0416509	-0.026	-0.005	-0.53497	0.0309902	-0.0193452	-0.00372024	最好	好	最好	最好
Shanghai	2025	83.525	31.525	1.623	1.276	0.204	-0.0356301	-0.0286439	-0.0881084	0	-0.00490196	-2.976	-0.903	-0.143	0	-0.001	0.303427	0.0480511	0	0.000336022	好	好	好	好
Shaoxing	2025	238.523	17.052	0.36	0.795	0.122	0.0194614	-0.0312573	-0.138889	-0.045283	-0.057377	4.642	-0.533	-0.05	-0.036	-0.007	-0.114821	-0.0107712	-0.00775528	-0.00150797	最好	最好	最好	最好
Suqian	2025	438.949	72.716	3.123	3.829	0.627	0.0463402	0.0051708	-0.0147294	-0.0156699	-0.0175439	20.341	0.376	-0.046	-0.06	-0.011	0.0184848	-0.00226144	-0.00294971	-0.00054078	好	最好	最好	最好
Suzhou	2025	206.101	12.535	0.801987	0.553	0.087	-0.0014653	-0.0439569	-0.00194484	-0.0524412	-0.0574713	-0.302	-0.551	-0.00155973	-0.029	-0.005	1.8245	0.00516468	0.0960265	0.0165563	较好	好	好	好
Sùzhou	2025	332.766	79.261	3.342	3.34	0.558	0.0242633	-0.0131464	-0.0415919	-0.0158683	-0.016129	8.074	-1.042	-0.139	-0.053	-0.009	-0.129056	-0.0172158	-0.00656428	-0.00111469	最好	最好	最好	最好
Taizhou	2025	380.672	55.268	3.4	1.336	0.222	0.0478864	-0.00635087	-0.0126471	-0.00673653	-0.00900901	18.229	-0.351	-0.043	-0.009	-0.002	-0.019255	-0.00235888	-0.000493719	-0.000109715	最好	最好	最好	最好
Tàizhou	2025	424.905	29.186	2.364	1.546	0.261	0.054937	-0.0229905	-0.0211506	-0.0265201	-0.0268199	23.343	-0.671	-0.05	-0.041	-0.007	-0.0287452	-0.00214197	-0.00175642	-0.000299876	最好	最好	最好	最好
Tongling	2025	97.854	15.024	0.769	1.048	0.173	0.0747849	0.0560437	0.0520156	0.0562977	0.0520231	7.318	0.842	0.04	0.059	0.009	0.115059	0.00546597	0.00806231	0.00122984	好	好	好	好
Wenzhou	2025	198.629	29.33	1.978	0.938	0.157	0.0427229	-0.0185135	-0.0151668	-0.0181237	-0.0191083	8.486	-0.543	-0.03	-0.017	-0.003	-0.0639877	-0.00353523	-0.0020033	-0.000353523	最好	最好	最好	最好
Wuhu	2025	174.835	25.258	0.467	2.121	0.349	0.0289931	-0.0131839	-0.149893	0.00754361	0.00859599	5.069	-0.333	-0.07	0.016	0.003	-0.0656934	-0.0138094	0.00315644	0.000591833	最好	最好	好	好
Wuxi	2025	114.585	5.412	0.29	0.438	0.071	-0.000895652	-0.160754	-0.172414	-0.0388128	-0.0422535	-0.102628	-0.87	-0.05	-0.017	-0.003	8.47718	0.487194	0.165646	0.0292317	较好	好	好	好
Xuancheng	2025	193.853	19.51	0.882	1.151	0.205	0.0437703	-0.0237314	-0.0612245	-0.0295395	-0.0243902	8.485	-0.463	-0.054	-0.034	-0.005	-0.0545669	-0.00636417	-0.00400707	-0.000589275	最好	最好	最好	最好
Xuzhou	2025	950.97	79.61	2.305	5.38	0.895	0.0523466	-0.0303228	-0.132321	-0.0304833	-0.0324022	49.78	-2.414	-0.305	-0.164	-0.029	-0.0484934	-0.00612696	-0.0032945	-0.000582563	最好	最好	最好	最好
Yancheng	2025	885.566	115.638	8.014	5.156	0.877	0.0490308	-0.00653764	-0.00935862	-0.0223041	-0.0239453	43.42	-0.756	-0.075	-0.115	-0.021	-0.0174113	-0.00172731	-0.00264855	-0.000483648	最好	最好	最好	最好
Yangzhou	2025	413.58	33.975	1.974	2.069	0.34	0.0487475	-0.00585725	-0.00911854	-0.00869986	-0.00882353	20.161	-0.199	-0.018	-0.018	-0.003	-0.00987054	-0.000892813	-0.000892813	-0.000148802	最好	最好	最好	最好
Zhenjiang	2025	173.608	11.084	0.639	0.477	0.081	0.0275679	-0.0257127	-0.0328638	-0.0314465	-0.0246914	4.786	-0.285	-0.021	-0.015	-0.002	-0.0595487	-0.0043878	-0.00313414	-0.000417885	最好	最好	最好	最好
Zhoushan	2025	216.933	40.097	4.133	0.575	0.098	0.0560127	0.00840462	0.0183886	0.013913	0.0102041	12.151	0.337	0.076	0.008	0.001	0.0277343	0.00625463	0.000658382	8.22978e-05	好	好	好	好
Anqing	2026	242.665	32.06	1.508	1.806	0.301	0.016904	-0.0370243	-0.103448	-0.0354374	-0.0365449	4.102	-1.187	-0.156	-0.064	-0.011	-0.289371	-0.0380302	-0.0156021	-0.00268162	最好	最好	最好	最好
Bengbu	2026	323.678	53.408	2.945	3.354	0.556	0.042913	-0.00790144	-0.0427844	-0.00447227	-0.00179856	13.89	-0.422	-0.126	-0.015	-0.001	-0.0303816	-0.00907127	-0.00107991	-7.19942e-05	最好	最好	最好	最好
Bozhou	2026	300.417	63.93	1.711	3.118	0.512	0.0331206	-0.000969811	-0.0660432	-0.00930083	-0.00976563	9.95	-0.062	-0.113	-0.029	-0.005	-0.00623116	-0.0113568	-0.00291457	-0.000502513	最好	最好	最好	最好
Changzhou	2026	145.409	10.093	0.349	0.534	0.087	-0.00691154	-0.0344793	-0.154728	-0.0299625	-0.0344828	-1.005	-0.348	-0.054	-0.016	-0.003	0.346269	0.0537313	0.0159204	0.00298507	好	好	好	好
Chizhou	2026	105.979	12.084	0.424	0.625	0.105	0.0339501	-0.0130751	-0.0613208	-0.0128	-0.00952381	3.598	-0.158	-0.026	-0.008	-0.001	-0.0439133	-0.00722624	-0.00222346	-0.000277932	最好	最好	最好	最好
Chuzhou	2026	326.919	60.567	1.195	3.741	0.614	0.0374129	-0.00363234	-0.193305	-0.00695001	-0.00651466	12.231	-0.22	-0.231	-0.026	-0.004	-0.0179871	-0.0188864	-0.00212575	-0.000327038	最好	最好	最好	最好
Fuyang	2026	502.044	80.252	4.778	3.58	0.598	0.0493542	-0.00768828	-0.0403935	-0.0203911	-0.0200669	24.778	-0.617	-0.193	-0.073	-0.012	-0.0249011	-0.00778917	-0.00294616	-0.000484301	最好	最好	最好	最好
Hangzhou	2026	409.375	21.006	0.835	0.807	0.132	0.0329722	-0.0338951	-0.0706587	-0.0384139	-0.0454545	13.498	-0.712	-0.059	-0.031	-0.006	-0.0527486	-0.00437102	-0.00229664	-0.00044451	最好	最好	最好	最好
Hefei	2026	388.198	44.572	1.055	1.937	0.323	0.0332408	-0.0287176	-0.156398	-0.065049	-0.0681115	12.904	-1.28	-0.165	-0.126	-0.022	-0.099194	-0.0127867	-0.00976441	-0.0017049	最好	最好	最好	最好
Huaian	2026	563.425	56.51	2.042	3.645	0.6	0.0486152	-0.0111485	-0.0416259	-0.0153635	-0.015	27.391	-0.63	-0.085	-0.056	-0.009	-0.0230003	-0.00310321	-0.00204447	-0.000328575	最好	最好	最好	最好
Huaibei	2026	104.191	18.358	0.891	1.161	0.189	0.0497356	-0.00571958	0.0258137	-0.000861326	0	5.182	-0.105	0.023	-0.001	0	-0.0202624	0.00443844	-0.000192976	0	最好	好	最好	好
Huainan	2026	182.557	78.127	2.309	4.995	0.806	0.04529	0.0492403	0.0177566	0.0500501	0.0496278	8.268	3.847	0.041	0.25	0.04	0.465288	0.00495888	0.0302371	0.00483793	好	好	好	好
Huangshanshi	2026	80.085	7.872	0.267	0.344	0.059	0.034863	-0.0330285	-0.17603	-0.0261628	-0.0169492	2.792	-0.26	-0.047	-0.009	-0.001	-0.0931232	-0.0168338	-0.0032235	-0.000358166	最好	最好	最好	最好
Huzhou	2026	148.704	10.271	1.072	0.447	0.073	0.0157696	-0.0515042	-0.0158582	-0.0357942	-0.0410959	2.345	-0.529	-0.017	-0.016	-0.003	-0.225586	-0.00724947	-0.00682303	-0.00127932	最好	最好	最好	最好
Jiaxing	2026	127.674	9.939	0.587707	0.85	0.133	7.13769e-05	-0.130999	0.000329792	-0.0329412	-0.037594	0.00911297	-1.302	0.000193821	-0.028	-0.005	-142.873	0.0212687	-3.07254	-0.548669	最好	好	最好	最好
Jinhua	2026	166.557	15.996	1.71277	0.731	0.12	0.0156823	-0.0515129	0.003263	-0.0492476	-0.05	2.612	-0.824	0.00558879	-0.036	-0.006	-0.315467	0.00213966	-0.0137825	-0.00229709	最好	好	最好	最好
Lianyungang	2026	539.682	64.999	5.426	3.639	0.591	0.051434	-0.00947707	0.00350166	-0.00796922	-0.00846024	27.758	-0.616	0.019	-0.029	-0.005	-0.0221918	0.000684487	-0.00104474	-0.000180128	最好	好	最好	最好
Lishui	2026	129.532	11.269	0.286	0.522	0.086	0.0334049	-0.0271541	-0.13986	-0.0249042	-0.0348837	4.327	-0.306	-0.04	-0.013	-0.003	-0.0707187	-0.00924428	-0.00300439	-0.000693321	最好	最好	最好	最好
Luan	2026	236.077	17.0068	1.57214	1.95874	0.0882083	0.014347	-0.00235186	-0.0121433	-2.48179e-07	-0.00511992	3.387	-0.0399976	-0.0190909	-4.86118e-07	-0.000451619	-0.0118091	-0.00563653	-1.43525e-07	-0.000133339	最好	最好	最好	最好
Ma'anshan	2026	116.1	14.65	0.412	0.7	0.115	0.0290525	-0.0140614	-0.0509709	-0.0342857	-0.0347826	3.373	-0.206	-0.021	-0.024	-0.004	-0.0610732	-0.00622591	-0.00711533	-0.00118589	最好	最好	最好	最好
Nanjing	2026	442.222	13.677	0.341	0.532	0.087	0.0588098	-0.0320977	-0.249267	-0.0469925	-0.0574713	26.007	-0.439	-0.085	-0.025	-0.005	-0.0168801	-0.00326835	-0.00096128	-0.000192256	最好	最好	最好	最好
Nantong	2026	611.14	64.841	3.873	2.295	0.393	0.0432078	-0.00786539	-0.0400207	-0.0204793	-0.0229008	26.406	-0.51	-0.155	-0.047	-0.009	-0.0193138	-0.00586988	-0.0017799	-0.000340832	最好	最好	最好	最好
Ningbo	2026	395.624	38.005	2.221	1.075	0.175	0.0283451	-0.0194711	-0.0243134	-0.0288372	-0.0342857	11.214	-0.74	-0.054	-0.031	-0.006	-0.0659889	-0.00481541	-0.0027644	-0.000535045	最好	最好	最好	最好
Quzhou	2026	97.453	8.201	1.60144	0.498	0.086	0.0139862	-0.0812096	0.0133788	-0.0481928	-0.0465116	1.363	-0.666	0.0214253	-0.024	-0.004	-0.488628	0.0157192	-0.0176082	-0.0029347	最好	好	最好	最好
Shanghai	2026	80.652	30.648	1.485	1.277	0.204	-0.0356222	-0.0286152	-0.0929293	0.000783085	0	-2.873	-0.877	-0.138	0.001	0	0.305256	0.0480334	-0.000348068	0	好	好	最差	好
Shaoxing	2026	243.257	16.535	0.312	0.76	0.115	0.0194609	-0.031267	-0.153846	-0.0460526	-0.0608696	4.734	-0.517	-0.048	-0.035	-0.007	-0.10921	-0.0101394	-0.00739332	-0.00147866	最好	最好	最好	最好
Suqian	2026	459.834	73.094	3.077	3.77	0.617	0.0454186	0.00517142	-0.0149496	-0.0156499	-0.0162075	20.885	0.378	-0.046	-0.059	-0.01	0.0180991	-0.00220254	-0.00282499	-0.000478813	好	最好	最好	最好
Suzhou	2026	205.798	12.008	0.801214	0.526	0.082	-0.00147232	-0.0438874	-0.00096527	-0.0513308	-0.0609756	-0.303	-0.527	-0.000773388	-0.027	-0.005	1.73927	0.00255244	0.0891089	0.0165017	较好	好	好	好
Sùzhou	2026	340.943	78.232	3.204	3.288	0.549	0.0239835	-0.0131532	-0.0430712	-0.0158151	-0.0163934	8.177	-1.029	-0.138	-0.052	-0.009	-0.125841	-0.0168766	-0.0063593	-0.00110065	最好	最好	最好	最好
Taizhou	2026	399.818	54.919	3.357	1.327	0.221	0.0478868	-0.00635481	-0.0128091	-0.00678222	-0.00452489	19.146	-0.349	-0.043	-0.009	-0.001	-0.0182284	-0.0022459	-0.000470072	-5.22302e-05	最好	最好	最好	最好
Tàizhou	2026	449.017	28.53	2.316	1.506	0.255	0.0536995	-0.0229933	-0.0207254	-0.0265604	-0.0235294	24.112	-0.656	-0.048	-0.04	-0.006	-0.0272064	-0.00199071	-0.00165893	-0.000248839	最好	最好	最好	最好
Tongling	2026	105.343	15.879	0.809	1.108	0.182	0.0710916	0.0538447	0.0494438	0.0541516	0.0494505	7.489	0.855	0.04	0.06	0.009	0.114167	0.00534117	0.00801175	0.00120176	好	好	好	好
Wenzhou	2026	207.495	28.797	1.948	0.922	0.154	0.0427287	-0.0185089	-0.0154004	-0.0173536	-0.0194805	8.866	-0.533	-0.03	-0.016	-0.003	-0.0601173	-0.00338371	-0.00180465	-0.000338371	最好	最好	最好	最好
Wuhu	2026	179.957	24.927	0.399	2.137	0.352	0.0284624	-0.0132788	-0.170426	0.00748713	0.00852273	5.122	-0.331	-0.068	0.016	0.003	-0.0646232	-0.0132761	0.00312378	0.000585709	最好	最好	好	好
Wuxi	2026	114.553	4.572	0.242	0.421	0.068	-0.000278802	-0.183727	-0.198347	-0.04038	-0.0441176	-0.0319376	-0.84	-0.048	-0.017	-0.003	26.3013	1.50293	0.532287	0.0939331	较好	较好	好	好
Xuancheng	2026	202.725	19.058	0.829	1.117	0.2	0.0437637	-0.0237171	-0.0639324	-0.0304387	-0.025	8.872	-0.452	-0.053	-0.034	-0.005	-0.0509468	-0.00597385	-0.00383228	-0.000563571	最好	最好	最好	最好
Xuzhou	2026	1002.28	77.268	2.01	5.221	0.868	0.0511933	-0.0303101	-0.146766	-0.0304539	-0.031106	51.31	-2.342	-0.295	-0.159	-0.027	-0.0456441	-0.00574937	-0.00309881	-0.000526213	最好	最好	最好	最好
Yancheng	2026	929.857	114.886	7.939	5.044	0.856	0.0476321	-0.00654562	-0.00944703	-0.0222046	-0.0245327	44.291	-0.752	-0.075	-0.112	-0.021	-0.0169786	-0.00169335	-0.00252873	-0.000474137	最好	最好	最好	最好
Yangzhou	2026	434.144	33.777	1.956	2.05	0.336	0.0473668	-0.00586198	-0.00920245	-0.00926829	-0.0119048	20.564	-0.198	-0.018	-0.019	-0.004	-0.00962848	-0.000875316	-0.000923945	-0.000194515	最好	最好	最好	最好
Zhenjiang	2026	178.466	10.806	0.619	0.462	0.079	0.0272209	-0.0257264	-0.0323102	-0.0324675	-0.0253165	4.858	-0.278	-0.02	-0.015	-0.002	-0.0572252	-0.00411692	-0.00308769	-0.000411692	最好	最好	最好	最好
Zhoushan	2026	229.496	40.437	4.21	0.583	0.1	0.0547417	0.00840814	0.0182898	0.0137221	0.02	12.563	0.34	0.077	0.008	0.002	0.0270636	0.00612911	0.000636791	0.000159198	好	好	好	好
Anqing	2027	246.838	30.916	1.357	1.744	0.291	0.0169058	-0.0370035	-0.111275	-0.0355505	-0.0343643	4.173	-1.144	-0.151	-0.062	-0.01	-0.274143	-0.036185	-0.0148574	-0.00239636	最好	最好	最好	最好
Bengbu	2027	337.91	52.989	2.821	3.339	0.554	0.0421177	-0.0079073	-0.043956	-0.00449236	-0.00361011	14.232	-0.419	-0.124	-0.015	-0.002	-0.0294407	-0.00871276	-0.00105396	-0.000140528	最好	最好	最好	最好
Bozhou	2027	310.548	63.867	1.6	3.089	0.508	0.032623	-0.000986425	-0.069375	-0.00938815	-0.00787402	10.131	-0.063	-0.111	-0.029	-0.004	-0.00621854	-0.0109565	-0.0028625	-0.000394828	最好	最好	最好	最好
Changzhou	2027	144.405	9.757	0.298	0.519	0.084	-0.00695267	-0.0344368	-0.171141	-0.0289017	-0.0357143	-1.004	-0.336	-0.051	-0.015	-0.003	0.334661	0.0507968	0.0149402	0.00298805	好	好	好	好
Chizhou	2027	109.645	11.929	0.398	0.617	0.104	0.0334352	-0.0129935	-0.0653266	-0.012966	-0.00961538	3.666	-0.155	-0.026	-0.008	-0.001	-0.0422804	-0.0070922	-0.00218221	-0.000272777	最好	最好	最好	最好
Chuzhou	2027	339.625	60.347	0.97	3.716	0.61	0.0374119	-0.00364558	-0.231959	-0.00672766	-0.00655738	12.706	-0.22	-0.225	-0.025	-0.004	-0.0173147	-0.0177082	-0.00196757	-0.000314812	最好	最好	最好	最好
Fuyang	2027	528.109	79.64	4.587	3.509	0.587	0.0493553	-0.00768458	-0.0416394	-0.0202337	-0.0187394	26.065	-0.612	-0.191	-0.071	-0.011	-0.0234798	-0.00732783	-0.00272396	-0.000422022	最好	最好	最好	最好
Hangzhou	2027	423.332	20.318	0.781	0.778	0.127	0.0329694	-0.0338616	-0.0691421	-0.0372751	-0.0393701	13.957	-0.688	-0.054	-0.029	-0.005	-0.0492943	-0.00386903	-0.00207781	-0.000358243	最好	最好	最好	最好
Hefei	2027	401.337	43.301	0.896	1.813	0.302	0.0327381	-0.0293527	-0.177455	-0.0683949	-0.0695364	13.139	-1.271	-0.159	-0.124	-0.021	-0.0967349	-0.0121014	-0.00943755	-0.0015983	最好	最好	最好	最好
Huaian	2027	591.61	55.886	1.957	3.589	0.591	0.0476412	-0.0111656	-0.0434338	-0.0156032	-0.0152284	28.185	-0.624	-0.085	-0.056	-0.009	-0.0221394	-0.00301579	-0.00198687	-0.000319319	最好	最好	最好	最好
Huaibei	2027	109.643	18.253	0.915	1.16	0.188	0.049725	-0.00575248	0.0262295	-0.000862069	-0.00531915	5.452	-0.105	0.024	-0.001	-0.001	-0.019259	0.00440205	-0.000183419	-0.000183419	最好	好	最好	最好
Huainan	2027	191.218	82.035	2.35	5.25	0.845	0.0452939	0.0476382	0.0174468	0.0485714	0.0461538	8.661	3.908	0.041	0.255	0.039	0.451218	0.00473386	0.0294423	0.00450294	好	好	好	好
Huangshanshi	2027	82.977	7.616	0.222	0.335	0.057	0.034853	-0.0336134	-0.202703	-0.0268657	-0.0350877	2.892	-0.256	-0.045	-0.009	-0.002	-0.0885201	-0.0155602	-0.00311203	-0.000691563	最好	最好	最好	最好
Huzhou	2027	151.087	9.769	1.056	0.431	0.07	0.0157724	-0.051387	-0.0151515	-0.037123	-0.0428571	2.383	-0.502	-0.016	-0.016	-0.003	-0.210659	-0.00671423	-0.00671423	-0.00125892	最好	最好	最好	最好
Jiaxing	2027	127.683	8.673	0.587798	0.822	0.128	6.7481e-05	-0.14597	0.000154669	-0.0340633	-0.0390625	0.00861615	-1.266	9.09141e-05	-0.028	-0.005	-146.933	0.0105516	-3.24971	-0.580306	最好	好	最好	最好
Jinhua	2027	169.211	15.212	1.71496	0.696	0.114	0.0156846	-0.0515383	0.0012735	-0.0502874	-0.0526316	2.654	-0.784	0.00218399	-0.035	-0.006	-0.295403	0.000822906	-0.0131876	-0.00226074	最好	好	最好	最好
Lianyungang	2027	568.298	64.388	5.446	3.61	0.586	0.0503539	-0.00948935	0.00367242	-0.00803324	-0.00853242	28.616	-0.611	0.02	-0.029	-0.005	-0.0213517	0.00069891	-0.00101342	-0.000174727	最好	好	最好	最好
Lishui	2027	134.009	10.972	0.248	0.509	0.084	0.0334082	-0.0270689	-0.153226	-0.0255403	-0.0238095	4.477	-0.297	-0.038	-0.013	-0.002	-0.0663391	-0.00848783	-0.00290373	-0.000446728	最好	最好	最好	最好
Luan	2027	239.488	16.9968	1.56052	1.95874	0.0880514	0.0142429	-0.000583459	-0.00744548	-5.00709e-08	-0.00178209	3.411	-0.00991696	-0.0116188	-9.80758e-08	-0.000156916	-0.00290735	-0.00340629	-2.87528e-08	-4.60028e-05	最好	最好	最好	最好
Ma'anshan	2027	119.511	14.444	0.391	0.676	0.111	0.0285413	-0.014262	-0.0537084	-0.035503	-0.036036	3.411	-0.206	-0.021	-0.024	-0.004	-0.0603928	-0.00615655	-0.00703606	-0.00117268	最好	最好	最好	最好
Nanjing	2027	469.854	13.252	0.258	0.507	0.083	0.0588098	-0.0320706	-0.321705	-0.0493097	-0.0481928	27.632	-0.425	-0.083	-0.025	-0.004	-0.0153807	-0.00300376	-0.000904748	-0.00014476	最好	最好	最好	最好
Nantong	2027	638.01	64.333	3.72	2.249	0.385	0.0421153	-0.00789641	-0.041129	-0.0204535	-0.0207792	26.87	-0.508	-0.153	-0.046	-0.008	-0.0189058	-0.00569408	-0.00171195	-0.00029773	最好	最好	最好	最好
Ningbo	2027	407.164	37.28	2.167	1.045	0.17	0.0283424	-0.0194474	-0.0249192	-0.0287081	-0.0294118	11.54	-0.725	-0.054	-0.03	-0.005	-0.062825	-0.00467938	-0.00259965	-0.000433276	最好	最好	最好	最好
Quzhou	2027	98.836	7.585	1.61245	0.474	0.082	0.0139929	-0.0812129	0.00682735	-0.0506329	-0.0487805	1.383	-0.616	0.0110087	-0.024	-0.004	-0.445409	0.00796004	-0.0173536	-0.00289226	最好	好	最好	最好
Shanghai	2027	77.877	29.795	1.349	1.278	0.203	-0.0356331	-0.028629	-0.100815	0.000782473	-0.00492611	-2.775	-0.853	-0.136	0.001	-0.001	0.307387	0.049009	-0.00036036	0.00036036	好	好	最差	好
Shaoxing	2027	248.086	16.033	0.265	0.726	0.107	0.019465	-0.0313104	-0.177358	-0.046832	-0.0747664	4.829	-0.502	-0.047	-0.034	-0.008	-0.103955	-0.00973286	-0.0070408	-0.00165666	最好	最好	最好	最好
Suqian	2027	481.279	73.474	3.031	3.712	0.606	0.0445584	0.0051719	-0.0151765	-0.015625	-0.0181518	21.445	0.38	-0.046	-0.058	-0.011	0.0177197	-0.00214502	-0.00270459	-0.00051294	好	最好	最好	最好
Suzhou	2027	205.496	11.503	0.800827	0.5	0.078	-0.00146961	-0.0439016	-0.000482751	-0.052	-0.0512821	-0.302	-0.505	-0.0003866	-0.026	-0.004	1.67219	0.00128013	0.0860927	0.013245	较好	好	好	好
Sùzhou	2027	349.224	77.216	3.068	3.236	0.54	0.0237126	-0.0131579	-0.0443286	-0.0160692	-0.0166667	8.281	-1.016	-0.136	-0.052	-0.009	-0.12269	-0.0164231	-0.00627943	-0.00108683	最好	最好	最好	最好
Taizhou	2027	419.927	54.573	3.315	1.318	0.219	0.0478869	-0.00634013	-0.0126697	-0.00682853	-0.00913242	20.109	-0.346	-0.042	-0.009	-0.002	-0.0172062	-0.00208862	-0.000447561	-9.9458e-05	最好	最好	最好	最好
Tàizhou	2027	473.923	27.888	2.267	1.467	0.248	0.0525528	-0.0230207	-0.0216145	-0.0265849	-0.0282258	24.906	-0.642	-0.049	-0.039	-0.007	-0.0257769	-0.0019674	-0.00156589	-0.000281057	最好	最好	最好	最好
Tongling	2027	113.005	16.747	0.85	1.17	0.192	0.0678023	0.0518302	0.0482353	0.0529915	0.0520833	7.662	0.868	0.041	0.062	0.01	0.113286	0.00535108	0.00809188	0.00130514	好	好	好	好
Wenzhou	2027	216.756	28.273	1.919	0.905	0.152	0.0427255	-0.0185336	-0.015112	-0.0187845	-0.0131579	9.261	-0.524	-0.029	-0.017	-0.002	-0.0565814	-0.00313141	-0.00183565	-0.000215959	最好	最好	最好	最好
Wuhu	2027	185.132	24.596	0.331	2.153	0.355	0.027953	-0.0134575	-0.205438	0.00743149	0.0084507	5.175	-0.331	-0.068	0.016	0.003	-0.0639614	-0.0131401	0.00309179	0.00057971	最好	最好	好	好
Wuxi	2027	114.543	3.759	0.195	0.405	0.065	-8.72861e-05	-0.216281	-0.241026	-0.0395062	-0.0461538	-0.00999803	-0.813	-0.047	-0.016	-0.003	81.3161	4.70093	1.60032	0.300059	较好	较好	较好	好
Xuancheng	2027	212.004	18.617	0.778	1.085	0.195	0.043768	-0.023688	-0.0655527	-0.0294931	-0.025641	9.279	-0.441	-0.051	-0.032	-0.005	-0.0475267	-0.00549628	-0.00344865	-0.000538851	最好	最好	最好	最好
Xuzhou	2027	1055.17	74.995	1.724	5.067	0.841	0.050121	-0.0303087	-0.165893	-0.0303927	-0.0321046	52.886	-2.273	-0.286	-0.154	-0.027	-0.0429792	-0.00540786	-0.00291192	-0.000510532	最好	最好	最好	最好
Yancheng	2027	975.036	114.14	7.865	4.934	0.836	0.0463357	-0.00653583	-0.00940877	-0.0222943	-0.0239234	45.179	-0.746	-0.074	-0.11	-0.02	-0.0165121	-0.00163793	-0.00243476	-0.000442684	最好	最好	最好	最好
Yangzhou	2027	455.12	33.58	1.938	2.032	0.333	0.0460889	-0.00586659	-0.00928793	-0.00885827	-0.00900901	20.976	-0.197	-0.018	-0.018	-0.003	-0.00939169	-0.000858124	-0.000858124	-0.000143021	最好	最好	最好	最好
Zhenjiang	2027	183.397	10.535	0.599	0.448	0.076	0.026887	-0.0257238	-0.033389	-0.03125	-0.0394737	4.931	-0.271	-0.02	-0.014	-0.003	-0.0549584	-0.00405597	-0.00283918	-0.000608396	最好	最好	最好	最好
Zhoushan	2027	242.487	40.779	4.289	0.592	0.101	0.053574	0.00838667	0.0184192	0.0152027	0.00990099	12.991	0.342	0.079	0.009	0.001	0.0263259	0.00608113	0.000692787	7.69764e-05	好	好	好	好
Anqing	2028	251.083	29.813	1.21	1.684	0.281	0.0169068	-0.0369973	-0.121488	-0.0356295	-0.0355872	4.245	-1.103	-0.147	-0.06	-0.01	-0.259835	-0.034629	-0.0141343	-0.00235571	最好	最好	最好	最好
Bengbu	2028	352.491	52.573	2.697	3.323	0.552	0.0413656	-0.00791281	-0.045977	-0.00481493	-0.00362319	14.581	-0.416	-0.124	-0.016	-0.002	-0.0285303	-0.00850422	-0.00109732	-0.000137165	最好	最好	最好	最好
Bozhou	2028	320.864	63.805	1.49	3.06	0.503	0.0321507	-0.000971711	-0.0738255	-0.00947712	-0.00994036	10.316	-0.062	-0.11	-0.029	-0.005	-0.00601008	-0.010663	-0.00281117	-0.000484684	最好	最好	最好	最好
Changzhou	2028	143.403	9.433	0.248	0.504	0.081	-0.0069873	-0.0343475	-0.201613	-0.0297619	-0.037037	-1.002	-0.324	-0.05	-0.015	-0.003	0.323353	0.0499002	0.0149701	0.00299401	好	好	好	好
Chizhou	2028	113.38	11.776	0.373	0.609	0.103	0.0329423	-0.0129925	-0.0670241	-0.0131363	-0.00970874	3.735	-0.153	-0.025	-0.008	-0.001	-0.0409639	-0.00669344	-0.0021419	-0.000267738	最好	最好	最好	最好
Chuzhou	2028	352.825	60.128	0.749	3.69	0.606	0.0374123	-0.00364223	-0.29506	-0.00704607	-0.00660066	13.2	-0.219	-0.221	-0.026	-0.004	-0.0165909	-0.0167424	-0.0019697	-0.00030303	最好	最好	最好	最好
Fuyang	2028	555.527	79.032	4.397	3.439	0.576	0.0493549	-0.00769309	-0.0432113	-0.0203548	-0.0190972	27.418	-0.608	-0.19	-0.07	-0.011	-0.0221752	-0.00692975	-0.00255307	-0.000401196	最好	最好	最好	最好
Hangzhou	2028	437.766	19.651	0.729	0.749	0.122	0.032972	-0.0339423	-0.0713306	-0.0387183	-0.0409836	14.434	-0.667	-0.052	-0.029	-0.005	-0.0462103	-0.0036026	-0.00200915	-0.000346404	最好	最好	最好	最好
Hefei	2028	414.716	42.039	0.741	1.69	0.281	0.0322606	-0.0300197	-0.209177	-0.0727811	-0.0747331	13.379	-1.262	-0.155	-0.123	-0.021	-0.0943269	-0.0115853	-0.00919351	-0.00156962	最好	最好	最好	最好
Huaian	2028	620.611	55.269	1.874	3.535	0.582	0.0467298	-0.0111636	-0.0442903	-0.0152758	-0.0154639	29.001	-0.617	-0.083	-0.054	-0.009	-0.0212751	-0.00286197	-0.001862	-0.000310334	最好	最好	最好	最好
Huaibei	2028	115.381	18.149	0.939	1.16	0.188	0.0497309	-0.00573034	0.0255591	0	0	5.738	-0.104	0.024	0	0	-0.0181248	0.00418264	0	0	最好	好	好	好
Huainan	2028	200.289	86.005	2.391	5.509	0.886	0.0452896	0.0461601	0.0171476	0.047014	0.0462754	9.071	3.97	0.041	0.259	0.041	0.437658	0.0045199	0.0285525	0.0045199	好	好	好	好
Huangshanshi	2028	85.974	7.364	0.177	0.327	0.056	0.0348594	-0.0342205	-0.254237	-0.0244648	-0.0178571	2.997	-0.252	-0.045	-0.008	-0.001	-0.0840841	-0.015015	-0.00266934	-0.000333667	最好	最好	最好	最好
Huzhou	2028	153.509	9.291	1.04	0.416	0.067	0.0157776	-0.0514476	-0.0153846	-0.0360577	-0.0447761	2.422	-0.478	-0.016	-0.015	-0.003	-0.197358	-0.00660611	-0.00619323	-0.00123865	最好	最好	最好	最好
Jiaxing	2028	127.688	7.442	0.587841	0.796	0.123	4.04975e-05	-0.165413	7.38045e-05	-0.0326633	-0.0406504	0.00517104	-1.231	4.33853e-05	-0.026	-0.005	-238.057	0.00839007	-5.028	-0.966924	最好	好	最好	最好
Jinhua	2028	171.907	14.466	1.71583	0.663	0.108	0.0156829	-0.0515692	0.000505227	-0.0497738	-0.0555556	2.696	-0.746	0.000866881	-0.033	-0.006	-0.276706	0.000321543	-0.0122404	-0.00222552	最好	好	最好	最好
Lianyungang	2028	597.798	63.784	5.465	3.582	0.581	0.0493478	-0.00946946	0.00347667	-0.00781686	-0.00860585	29.5	-0.604	0.019	-0.028	-0.005	-0.0204746	0.000644068	-0.000949153	-0.000169492	最好	好	最好	最好
Lishui	2028	138.641	10.682	0.21	0.496	0.082	0.03341	-0.0271485	-0.180952	-0.0262097	-0.0243902	4.632	-0.29	-0.038	-0.013	-0.002	-0.0626079	-0.0082038	-0.00280656	-0.000431779	最好	最好	最好	最好
Luan	2028	242.923	16.9943	1.55331	1.95874	0.0879957	0.0141403	-0.000149165	-0.00464331	-1.06341e-08	-0.000633176	3.435	-0.00253495	-0.0072125	-2.08294e-08	-5.57167e-05	-0.000737977	-0.00209971	-6.06388e-09	-1.62203e-05	最好	最好	最好	最好
Ma'anshan	2028	122.958	14.239	0.37	0.653	0.107	0.028034	-0.0143971	-0.0567568	-0.0352221	-0.0373832	3.447	-0.205	-0.021	-0.023	-0.004	-0.059472	-0.00609225	-0.00667247	-0.00116043	最好	最好	最好	最好
Nanjing	2028	499.213	12.84	0.179	0.484	0.079	0.0588106	-0.0320872	-0.441341	-0.0475207	-0.0506329	29.359	-0.412	-0.079	-0.023	-0.004	-0.0140332	-0.00269083	-0.000783405	-0.000136244	最好	最好	最好	最好
Nantong	2028	665.352	63.827	3.57	2.204	0.376	0.041094	-0.00792768	-0.0420168	-0.0204174	-0.0239362	27.342	-0.506	-0.15	-0.045	-0.009	-0.0185063	-0.00548607	-0.00164582	-0.000329164	最好	最好	最好	最好
Ningbo	2028	419.041	36.569	2.115	1.015	0.164	0.0283433	-0.0194427	-0.0245863	-0.0295567	-0.0365854	11.877	-0.711	-0.052	-0.03	-0.006	-0.0598636	-0.00437821	-0.00252589	-0.000505178	最好	最好	最好	最好
Quzhou	2028	100.238	7.016	1.61801	0.452	0.078	0.0139867	-0.0811003	0.00344096	-0.0486726	-0.0512821	1.402	-0.569	0.00556752	-0.022	-0.004	-0.405849	0.00397113	-0.0156919	-0.00285307	最好	好	最好	最好
Shanghai	2028	75.197	28.966	1.218	1.278	0.202	-0.0356397	-0.0286198	-0.107553	0	-0.0049505	-2.68	-0.829	-0.131	0	-0.001	0.309328	0.0488806	0	0.000373134	好	好	好	好
Shaoxing	2028	253.01	15.547	0.221	0.693	0.1	0.0194617	-0.0312601	-0.199095	-0.047619	-0.07	4.924	-0.486	-0.044	-0.033	-0.007	-0.0987002	-0.00893582	-0.00670187	-0.00142161	最好	最好	最好	最好
Suqian	2028	503.298	73.857	2.986	3.656	0.596	0.0437494	0.0051857	-0.0150703	-0.0153173	-0.0167785	22.019	0.383	-0.045	-0.056	-0.01	0.0173941	-0.00204369	-0.00254326	-0.000454153	好	最好	最好	最好
Suzhou	2028	205.194	11.019	0.800623	0.476	0.074	-0.00147178	-0.0439241	-0.000255308	-0.0504202	-0.0540541	-0.302	-0.484	-0.000204405	-0.024	-0.004	1.60265	0.000676839	0.0794702	0.013245	较好	好	好	好
Sùzhou	2028	357.611	76.214	2.933	3.186	0.532	0.0234529	-0.0131472	-0.046028	-0.0156937	-0.0150376	8.387	-1.002	-0.135	-0.05	-0.008	-0.119471	-0.0160963	-0.00596161	-0.000953857	最好	最好	最好	最好
Taizhou	2028	441.048	54.228	3.273	1.309	0.217	0.0478882	-0.00636203	-0.0128323	-0.00687548	-0.00921659	21.121	-0.345	-0.042	-0.009	-0.002	-0.0163345	-0.00198854	-0.000426116	-9.46925e-05	最好	最好	最好	最好
Tàizhou	2028	499.65	27.261	2.219	1.43	0.242	0.05149	-0.0229999	-0.0216314	-0.0258741	-0.0247934	25.727	-0.627	-0.048	-0.037	-0.006	-0.0243713	-0.00186574	-0.00143818	-0.000233218	最好	最好	最好	最好
Tongling	2028	120.847	17.627	0.891	1.232	0.202	0.064892	0.0499234	0.0460157	0.0503247	0.049505	7.842	0.88	0.041	0.062	0.01	0.112216	0.00522826	0.00790615	0.00127518	好	好	好	好
Wenzhou	2028	226.431	27.759	1.89	0.889	0.149	0.0427282	-0.0185165	-0.0153439	-0.0179978	-0.0201342	9.675	-0.514	-0.029	-0.016	-0.003	-0.0531266	-0.00299742	-0.00165375	-0.000310078	最好	最好	最好	最好
Wuhu	2028	190.359	24.267	0.264	2.169	0.357	0.0274586	-0.0135575	-0.253788	0.00737667	0.00560224	5.227	-0.329	-0.067	0.016	0.002	-0.0629424	-0.0128181	0.00306103	0.000382629	最好	最好	好	好
Wuxi	2028	114.54	2.974	0.151	0.39	0.062	-2.75597e-05	-0.263954	-0.291391	-0.0384615	-0.0483871	-0.00315669	-0.785	-0.044	-0.015	-0.003	248.678	13.9386	4.75181	0.950362	较好	较好	较好	好
Xuancheng	2028	221.708	18.185	0.727	1.053	0.19	0.0437693	-0.0237558	-0.0701513	-0.0303894	-0.0263158	9.704	-0.432	-0.051	-0.032	-0.005	-0.0445177	-0.00525556	-0.00329761	-0.000515251	最好	最好	最好	最好
Xuzhou	2028	1109.68	72.788	1.447	4.918	0.815	0.0491233	-0.0303209	-0.191431	-0.0302969	-0.0319018	54.511	-2.207	-0.277	-0.149	-0.026	-0.0404872	-0.00508154	-0.00273339	-0.000476968	最好	最好	最好	最好
Yancheng	2028	1021.12	113.399	7.791	4.827	0.817	0.0451327	-0.00653445	-0.00949814	-0.022167	-0.0232558	46.086	-0.741	-0.074	-0.107	-0.019	-0.0160786	-0.00160569	-0.00232175	-0.000412273	最好	最好	最好	最好
Yangzhou	2028	476.515	33.385	1.921	2.015	0.33	0.0448989	-0.00584095	-0.00884956	-0.00843672	-0.00909091	21.395	-0.195	-0.017	-0.017	-0.003	-0.00911428	-0.000794578	-0.000794578	-0.00014022	最好	最好	最好	最好
Zhenjiang	2028	188.402	10.271	0.579	0.435	0.074	0.0265655	-0.0257034	-0.0345423	-0.0298851	-0.027027	5.005	-0.264	-0.02	-0.013	-0.002	-0.0527473	-0.003996	-0.0025974	-0.0003996	最好	最好	最好	最好
Zhoushan	2028	255.918	41.125	4.37	0.6	0.102	0.0524817	0.00841337	0.0185355	0.0133333	0.00980392	13.431	0.346	0.081	0.008	0.001	0.0257613	0.00603082	0.000595637	7.44546e-05	好	好	好	好
Anqing	2029	255.4	28.75	1.066	1.626	0.271	0.0169029	-0.0369739	-0.135084	-0.0356704	-0.0369004	4.317	-1.063	-0.144	-0.058	-0.01	-0.246236	-0.0333565	-0.0134353	-0.00231642	最好	最好	最好	最好
Bengbu	2029	367.431	52.161	2.575	3.308	0.55	0.0406607	-0.00789862	-0.0473786	-0.00453446	-0.00363636	14.94	-0.412	-0.122	-0.015	-0.002	-0.027577	-0.008166	-0.00100402	-0.000133869	最好	最好	最好	最好
Bozhou	2029	331.367	63.743	1.382	3.032	0.499	0.031696	-0.000972656	-0.0781476	-0.00923483	-0.00801603	10.503	-0.062	-0.108	-0.028	-0.004	-0.00590308	-0.0102828	-0.0026659	-0.000380844	最好	最好	最好	最好
Changzhou	2029	142.402	9.119	0.201	0.489	0.079	-0.0070294	-0.0344336	-0.233831	-0.0306748	-0.0253165	-1.001	-0.314	-0.047	-0.015	-0.002	0.313686	0.046953	0.014985	0.001998	好	好	好	好
Chizhou	2029	117.185	11.624	0.349	0.602	0.101	0.03247	-0.0130764	-0.0687679	-0.0116279	-0.019802	3.805	-0.152	-0.024	-0.007	-0.002	-0.0399474	-0.00630749	-0.00183968	-0.000525624	最好	最好	最好	最好
Chuzhou	2029	366.538	59.91	0.532	3.665	0.601	0.0374122	-0.00363879	-0.407895	-0.00682128	-0.00831947	13.713	-0.218	-0.217	-0.025	-0.005	-0.0158973	-0.0158244	-0.00182309	-0.000364618	最好	最好	最好	最好
Fuyang	2029	584.368	78.429	4.209	3.37	0.566	0.0493542	-0.00768848	-0.0446662	-0.0204748	-0.0176678	28.841	-0.603	-0.188	-0.069	-0.01	-0.0209077	-0.0065185	-0.00239243	-0.000346729	最好	最好	最好	最好
Hangzhou	2029	452.692	19.007	0.682	0.722	0.117	0.0329716	-0.0338823	-0.068915	-0.0373961	-0.042735	14.926	-0.644	-0.047	-0.027	-0.005	-0.0431462	-0.00314887	-0.00180892	-0.000334986	最好	最好	最好	最好
Hefei	2029	428.339	40.787	0.592	1.568	0.26	0.0318042	-0.0306961	-0.251689	-0.0778061	-0.0807692	13.623	-1.252	-0.149	-0.122	-0.021	-0.0919034	-0.0109374	-0.00895544	-0.00154151	最好	最好	最好	最好
Huaian	2029	650.451	54.659	1.793	3.481	0.573	0.0458759	-0.0111601	-0.0451757	-0.0155128	-0.0157068	29.84	-0.61	-0.081	-0.054	-0.009	-0.0204424	-0.00271448	-0.00180965	-0.000301609	最好	最好	最好	最好
Huaibei	2029	121.42	18.046	0.963	1.159	0.187	0.0497365	-0.00570764	0.0249221	-0.000862813	-0.00534759	6.039	-0.103	0.024	-0.001	-0.001	-0.0170558	0.00397417	-0.00016559	-0.00016559	最好	好	最好	最好
Huainan	2029	209.791	90.038	2.432	5.773	0.927	0.0452927	0.0447922	0.0168586	0.0457301	0.0442287	9.502	4.033	0.041	0.264	0.041	0.424437	0.00431488	0.0277836	0.00431488	好	好	好	好
Huangshanshi	2029	89.079	7.114	0.133	0.318	0.054	0.0348567	-0.035142	-0.330827	-0.0283019	-0.037037	3.105	-0.25	-0.044	-0.009	-0.002	-0.0805153	-0.0141707	-0.00289855	-0.000644122	最好	最好	最好	最好
Huzhou	2029	155.969	8.836	1.024	0.402	0.064	0.0157724	-0.0514939	-0.015625	-0.0348259	-0.046875	2.46	-0.455	-0.016	-0.014	-0.003	-0.184959	-0.00650407	-0.00569106	-0.00121951	最好	最好	最好	最好
Jiaxing	2029	127.69	6.247	0.587862	0.77	0.118	1.95571e-05	-0.191292	3.59237e-05	-0.0337662	-0.0423729	0.00249725	-1.195	2.11182e-05	-0.026	-0.005	-478.527	0.0084566	-10.4115	-2.0022	最好	好	最好	最好
Jinhua	2029	174.647	13.757	1.71619	0.632	0.103	0.0156888	-0.0515374	0.000209564	-0.0490506	-0.0485437	2.74	-0.709	0.000359651	-0.031	-0.005	-0.258759	0.000131259	-0.0113139	-0.00182482	最好	好	最好	最好
Lianyungang	2029	628.21	63.185	5.485	3.554	0.576	0.0484106	-0.0094801	0.00364631	-0.00787845	-0.00868056	30.412	-0.599	0.02	-0.028	-0.005	-0.0196962	0.000657635	-0.000920689	-0.000164409	最好	好	最好	最好
Lishui	2029	143.433	10.4	0.174	0.483	0.08	0.0334093	-0.0271154	-0.206897	-0.0269151	-0.025	4.792	-0.282	-0.036	-0.013	-0.002	-0.0588481	-0.00751252	-0.00271285	-0.000417362	最好	最好	最好	最好
Luan	2029	246.383	16.9936	1.54882	1.95874	0.0879752	0.0140432	-3.93073e-05	-0.00289868	-2.354e-09	-0.00023316	3.46	-0.000667973	-0.00448954	-4.61087e-09	-2.05122e-05	-0.000193056	-0.00129755	-1.33262e-09	-5.9284e-06	最好	最好	最好	最好
Ma'anshan	2029	126.443	14.035	0.35	0.629	0.103	0.0275618	-0.0145351	-0.0571429	-0.0381558	-0.038835	3.485	-0.204	-0.02	-0.024	-0.004	-0.0585366	-0.00573888	-0.00688666	-0.00114778	最好	最好	最好	最好
Nanjing	2029	530.406	12.44	0.102	0.462	0.076	0.0588097	-0.0321543	-0.754902	-0.047619	-0.0394737	31.193	-0.4	-0.077	-0.022	-0.003	-0.0128234	-0.0024685	-0.000705286	-9.61754e-05	最好	最好	最好	最好
Nantong	2029	693.175	63.323	3.422	2.16	0.368	0.0401385	-0.00795919	-0.0432496	-0.0203704	-0.0217391	27.823	-0.504	-0.148	-0.044	-0.008	-0.0181145	-0.00531934	-0.00158143	-0.000287532	最好	最好	最好	最好
Ningbo	2029	431.264	35.871	2.065	0.987	0.159	0.0283423	-0.0194586	-0.0242131	-0.0283688	-0.0314465	12.223	-0.698	-0.05	-0.028	-0.005	-0.0571055	-0.00409065	-0.00229076	-0.000409065	最好	最好	最好	最好
Quzhou	2029	101.661	6.489	1.62097	0.431	0.074	0.0139975	-0.0812144	0.00182511	-0.0487239	-0.0540541	1.423	-0.527	0.00295845	-0.021	-0.004	-0.370344	0.00207902	-0.0147576	-0.00281096	最好	好	最好	最好
Shanghai	2029	72.61	28.16	1.089	1.279	0.201	-0.0356287	-0.0286222	-0.118457	0.000781861	-0.00497512	-2.587	-0.806	-0.129	0.001	-0.001	0.311558	0.0498647	-0.000386548	0.000386548	好	好	最差	好
Shaoxing	2029	258.032	15.075	0.178	0.66	0.093	0.0194627	-0.0313101	-0.241573	-0.05	-0.0752688	5.022	-0.472	-0.043	-0.033	-0.007	-0.0939865	-0.00856233	-0.00657109	-0.00139387	最好	最好	最好	最好
Suqian	2029	525.906	74.241	2.941	3.599	0.586	0.0429887	0.00517234	-0.0153009	-0.0158377	-0.0170648	22.608	0.384	-0.045	-0.057	-0.01	0.0169851	-0.00199045	-0.00252123	-0.000442321	好	最好	最好	最好
Suzhou	2029	204.892	10.555	0.800515	0.452	0.07	-0.00147395	-0.0439602	-0.000134099	-0.0530973	-0.0571429	-0.302	-0.464	-0.000107348	-0.024	-0.004	1.53642	0.000355457	0.0794702	0.013245	较好	好	好	好
Sùzhou	2029	366.104	75.225	2.8	3.136	0.523	0.0231983	-0.0131472	-0.0475	-0.0159439	-0.0172084	8.493	-0.989	-0.133	-0.05	-0.009	-0.116449	-0.01566	-0.0058872	-0.0010597	最好	最好	最好	最好
Taizhou	2029	463.231	53.886	3.232	1.3	0.215	0.0478876	-0.00634673	-0.0126856	-0.00692308	-0.00930233	22.183	-0.342	-0.041	-0.009	-0.002	-0.0154172	-0.00184826	-0.000405716	-9.01591e-05	最好	最好	最好	最好
Tàizhou	2029	526.224	26.648	2.172	1.393	0.236	0.0504994	-0.0230036	-0.021639	-0.0265614	-0.0254237	26.574	-0.613	-0.047	-0.037	-0.006	-0.0230677	-0.00176865	-0.00139234	-0.000225785	最好	最好	最好	最好
Tongling	2029	128.87	18.519	0.933	1.295	0.211	0.0622565	0.0481667	0.0450161	0.0486486	0.042654	8.023	0.892	0.042	0.063	0.009	0.11118	0.00523495	0.00785242	0.00112177	好	好	好	好
Wenzhou	2029	236.537	27.255	1.861	0.874	0.146	0.0427248	-0.018492	-0.015583	-0.0171625	-0.0205479	10.106	-0.504	-0.029	-0.015	-0.003	-0.0498714	-0.00286958	-0.00148427	-0.000296853	最好	最好	最好	最好
Wuhu	2029	195.64	23.938	0.199	2.185	0.36	0.0269935	-0.0137438	-0.326633	0.00732265	0.00833333	5.281	-0.329	-0.065	0.016	0.003	-0.0622988	-0.0123083	0.00302973	0.000568074	最好	最好	好	好
Wuxi	2029	114.539	2.214	0.108	0.375	0.06	-8.78437e-06	-0.34327	-0.398148	-0.04	-0.0333333	-0.00100615	-0.76	-0.043	-0.015	-0.002	755.352	42.737	14.9083	1.98777	较好	较好	较好	较好
Xuancheng	2029	231.855	17.764	0.677	1.022	0.185	0.0437644	-0.0236996	-0.0738552	-0.0303327	-0.027027	10.147	-0.421	-0.05	-0.031	-0.005	-0.0414901	-0.00492756	-0.00305509	-0.000492756	最好	最好	最好	最好
Xuzhou	2029	1165.86	70.646	1.179	4.773	0.79	0.0481926	-0.0303202	-0.227311	-0.0303792	-0.0316456	56.186	-2.142	-0.268	-0.145	-0.025	-0.0381234	-0.00476987	-0.00258071	-0.000444951	最好	最好	最好	最好
Yancheng	2029	1068.13	112.662	7.717	4.722	0.798	0.0440123	-0.00654169	-0.00958922	-0.0222363	-0.0238095	47.011	-0.737	-0.074	-0.105	-0.019	-0.0156772	-0.0015741	-0.00223352	-0.000404161	最好	最好	最好	最好
Yangzhou	2029	498.339	33.19	1.903	1.997	0.327	0.0437935	-0.00587526	-0.00945875	-0.00901352	-0.00917431	21.824	-0.195	-0.018	-0.018	-0.003	-0.00893512	-0.00082478	-0.00082478	-0.000137463	最好	最好	最好	最好
Zhenjiang	2029	193.482	10.013	0.559	0.422	0.072	0.0262557	-0.0257665	-0.0357782	-0.0308057	-0.0277778	5.08	-0.258	-0.02	-0.013	-0.002	-0.0507874	-0.00393701	-0.00255906	-0.000393701	最好	最好	最好	最好
Zhoushan	2029	269.806	41.474	4.451	0.609	0.104	0.051474	0.00841491	0.0181982	0.0147783	0.0192308	13.888	0.349	0.081	0.009	0.002	0.0251296	0.00583237	0.000648041	0.000144009	好	好	好	好
Anqing	2030	259.792	27.724	0.927	1.571	0.262	0.0169058	-0.0370076	-0.149946	-0.0350095	-0.0343511	4.392	-1.026	-0.139	-0.055	-0.009	-0.233607	-0.0316485	-0.0125228	-0.00204918	最好	最好	最好	最好
Bengbu	2030	382.739	51.752	2.454	3.293	0.548	0.0399959	-0.00790308	-0.0493073	-0.00455512	-0.00364964	15.308	-0.409	-0.121	-0.015	-0.002	-0.0267181	-0.00790436	-0.00097988	-0.000130651	最好	最好	最好	最好
Bozhou	2030	342.061	63.681	1.275	3.004	0.495	0.0312634	-0.000973603	-0.0839216	-0.00932091	-0.00808081	10.694	-0.062	-0.107	-0.028	-0.004	-0.00579764	-0.0100056	-0.00261829	-0.000374042	最好	最好	最好	最好
Changzhou	2030	141.402	8.815	0.155	0.475	0.076	-0.00707204	-0.0344867	-0.296774	-0.0294737	-0.0394737	-1	-0.304	-0.046	-0.014	-0.003	0.304	0.046	0.014	0.003	好	好	好	好
Chizhou	2030	121.062	11.475	0.324	0.594	0.1	0.0320249	-0.0129847	-0.0771605	-0.013468	-0.01	3.877	-0.149	-0.025	-0.008	-0.001	-0.0384318	-0.00644828	-0.00206345	-0.000257931	最好	最好	最好	最好
Chuzhou	2030	380.784	59.693	0.32	3.64	0.597	0.0374123	-0.00363527	-0.6625	-0.00686813	-0.00670017	14.246	-0.217	-0.212	-0.025	-0.004	-0.0152323	-0.0148814	-0.00175488	-0.000280781	最好	最好	最好	最好
Fuyang	2030	614.706	77.831	4.023	3.303	0.555	0.0493537	-0.00768331	-0.0462342	-0.0202846	-0.0198198	30.338	-0.598	-0.186	-0.067	-0.011	-0.0197113	-0.00613092	-0.00220845	-0.000362582	最好	最好	最好	最好
Hangzhou	2030	468.127	18.384	0.637	0.695	0.112	0.0329718	-0.0338882	-0.0706436	-0.0388489	-0.0446429	15.435	-0.623	-0.045	-0.027	-0.005	-0.0403628	-0.00291545	-0.00174927	-0.000323939	最好	最好	最好	最好
Hefei	2030	442.211	39.544	0.447	1.449	0.24	0.0313696	-0.0314333	-0.324385	-0.0821256	-0.0833333	13.872	-1.243	-0.145	-0.119	-0.02	-0.089605	-0.0104527	-0.00857843	-0.00144175	最好	最好	最好	最好
Huaian	2030	681.156	54.056	1.713	3.428	0.564	0.0450778	-0.0111551	-0.0467017	-0.0154609	-0.0159574	30.705	-0.603	-0.08	-0.053	-0.009	-0.0196385	-0.00260544	-0.0017261	-0.000293112	最好	最好	最好	最好
Huaibei	2030	127.774	17.943	0.988	1.158	0.187	0.0497284	-0.0057404	0.0253036	-0.000863558	0	6.354	-0.103	0.025	-0.001	0	-0.0162103	0.00393453	-0.000157381	0	最好	好	最好	好
Huainan	2030	219.743	94.135	2.474	6.042	0.968	0.0452893	0.0435226	0.0169766	0.0445217	0.0423554	9.952	4.097	0.042	0.269	0.041	0.411676	0.00422026	0.0270297	0.00411977	好	好	好	好
Huangshanshi	2030	92.296	6.868	0.09	0.31	0.053	0.0348552	-0.0358183	-0.477778	-0.0258065	-0.0188679	3.217	-0.246	-0.043	-0.008	-0.001	-0.0764688	-0.0133665	-0.00248679	-0.000310849	最好	最好	最好	最好
Huzhou	2030	158.468	8.404	1.008	0.388	0.062	0.0157697	-0.0514041	-0.015873	-0.0360825	-0.0322581	2.499	-0.432	-0.016	-0.014	-0.002	-0.172869	-0.00640256	-0.00560224	-0.00080032	最好	最好	最好	最好
Jiaxing	2030	127.691	5.085	0.587873	0.746	0.113	8.55807e-06	-0.228515	1.79455e-05	-0.0321716	-0.0442478	0.00109279	-1.162	1.05496e-05	-0.024	-0.005	-1063.33	0.00965385	-21.9621	-4.57544	最好	好	最好	最好
Jinhua	2030	177.43	13.083	1.71634	0.602	0.098	0.0156851	-0.0515172	8.94386e-05	-0.0498339	-0.0510204	2.783	-0.674	0.000153507	-0.03	-0.005	-0.242185	5.51588e-05	-0.0107797	-0.00179662	最好	好	最好	最好
Lianyungang	2030	659.563	62.592	5.505	3.526	0.571	0.047536	-0.00947405	0.00363306	-0.00794101	-0.00875657	31.353	-0.593	0.02	-0.028	-0.005	-0.0189137	0.000637897	-0.000893056	-0.000159474	最好	好	最好	最好
Lishui	2030	148.391	10.126	0.139	0.471	0.078	0.0334117	-0.0270591	-0.251799	-0.0254777	-0.025641	4.958	-0.274	-0.035	-0.012	-0.002	-0.0552642	-0.0070593	-0.00242033	-0.000403388	最好	最好	最好	最好
Luan	2030	249.868	16.9935	1.54598	1.95874	0.0879678	0.0139474	-1.06661e-05	-0.00183503	-5.49726e-10	-8.34552e-05	3.485	-0.000181254	-0.00283693	-1.07677e-09	-7.34137e-06	-5.20099e-05	-0.000814041	-3.08973e-10	-2.10656e-06	最好	最好	最好	最好
Ma'anshan	2030	129.965	13.831	0.33	0.606	0.099	0.0270996	-0.0147495	-0.0606061	-0.0379538	-0.040404	3.522	-0.204	-0.02	-0.023	-0.004	-0.0579216	-0.00567859	-0.00653038	-0.00113572	最好	最好	最好	最好
Nanjing	2030	563.549	12.054	0.028	0.441	0.072	0.0588112	-0.0320226	-2.64286	-0.047619	-0.0555556	33.143	-0.386	-0.074	-0.021	-0.004	-0.0116465	-0.00223275	-0.000633618	-0.000120689	最好	最好	最好	最好
Nantong	2030	721.486	62.821	3.276	2.117	0.36	0.0392398	-0.00799096	-0.0445665	-0.0203118	-0.0222222	28.311	-0.502	-0.146	-0.043	-0.008	-0.0177316	-0.00515701	-0.00151884	-0.000282576	最好	最好	最好	最好
Ningbo	2030	443.844	35.187	2.015	0.959	0.154	0.0283433	-0.019439	-0.0248139	-0.0291971	-0.0324675	12.58	-0.684	-0.05	-0.028	-0.005	-0.054372	-0.00397456	-0.00222576	-0.000397456	最好	最好	最好	最好
Quzhou	2030	103.103	6.001	1.62254	0.411	0.07	0.013986	-0.0813198	0.000964521	-0.0486618	-0.0571429	1.442	-0.488	0.00156497	-0.02	-0.004	-0.338419	0.00108528	-0.0138696	-0.00277393	最好	好	最好	最好
Shanghai	2030	70.112	27.377	0.963	1.28	0.201	-0.0356287	-0.0286007	-0.130841	0.00078125	0	-2.498	-0.783	-0.126	0.001	0	0.313451	0.0504404	-0.00040032	0	好	好	最差	好
Shaoxing	2030	263.154	14.618	0.136	0.628	0.086	0.0194639	-0.0312628	-0.308824	-0.0509554	-0.0813953	5.122	-0.457	-0.042	-0.032	-0.007	-0.089223	-0.00819992	-0.00624756	-0.00136665	最好	最好	最好	最好
Suqian	2030	549.12	74.627	2.896	3.544	0.577	0.0422749	0.00517239	-0.0155387	-0.0155192	-0.0155979	23.214	0.386	-0.045	-0.055	-0.009	0.0166279	-0.00193849	-0.00236926	-0.000387697	好	最好	最好	最好
Suzhou	2030	204.59	10.111	0.800456	0.43	0.066	-0.00147612	-0.0439126	-7.46994e-05	-0.0511628	-0.0606061	-0.302	-0.444	-5.97936e-05	-0.022	-0.004	1.4702	0.000197992	0.0728477	0.013245	较好	好	好	好
Sùzhou	2030	374.705	74.248	2.668	3.087	0.515	0.0229541	-0.0131586	-0.0494753	-0.015873	-0.015534	8.601	-0.977	-0.132	-0.049	-0.008	-0.113591	-0.0153471	-0.00569701	-0.000930124	最好	最好	最好	最好
Taizhou	2030	486.53	53.547	3.191	1.291	0.213	0.0478881	-0.00633089	-0.0128486	-0.00697134	-0.00938967	23.299	-0.339	-0.041	-0.009	-0.002	-0.01455	-0.00175973	-0.000386283	-8.58406e-05	最好	最好	最好	最好
Tàizhou	2030	553.674	26.049	2.125	1.357	0.23	0.0495779	-0.0229951	-0.0221176	-0.0265291	-0.026087	27.45	-0.599	-0.047	-0.036	-0.006	-0.0218215	-0.0017122	-0.00131148	-0.000218579	最好	最好	最好	最好
Tongling	2030	137.081	19.425	0.975	1.359	0.221	0.0598989	0.0466409	0.0430769	0.0470935	0.0452489	8.211	0.906	0.042	0.064	0.01	0.11034	0.00511509	0.00779442	0.00121788	好	好	好	好
Wenzhou	2030	247.095	26.759	1.833	0.858	0.143	0.0427285	-0.0185358	-0.0152755	-0.018648	-0.020979	10.558	-0.496	-0.028	-0.016	-0.003	-0.0469786	-0.00265202	-0.00151544	-0.000284145	最好	最好	最好	最好
Wuhu	2030	200.976	23.611	0.134	2.202	0.363	0.0265504	-0.0138495	-0.485075	0.00772025	0.00826446	5.336	-0.327	-0.065	0.017	0.003	-0.0612819	-0.0121814	0.00318591	0.000562219	最好	最好	好	好
Wuxi	2030	114.539	1.479	0.066	0.361	0.057	-2.82706e-06	-0.496957	-0.636364	-0.0387812	-0.0526316	-0.000323808	-0.735	-0.042	-0.014	-0.003	2269.87	129.707	43.2355	9.26476	较好	较好	较好	较好
Xuancheng	2030	242.467	17.353	0.627	0.992	0.18	0.0437668	-0.0236847	-0.0797448	-0.0302419	-0.0277778	10.612	-0.411	-0.05	-0.03	-0.005	-0.0387297	-0.00471165	-0.00282699	-0.000471165	最好	最好	最好	最好
Xuzhou	2030	1223.78	68.568	0.92	4.632	0.766	0.0473224	-0.0303057	-0.281522	-0.0304404	-0.0313316	57.912	-2.078	-0.259	-0.141	-0.024	-0.035882	-0.0044723	-0.00243473	-0.000414422	最好	最好	最好	最好
Yancheng	2030	1116.09	111.93	7.644	4.619	0.779	0.0429662	-0.0065398	-0.00954997	-0.0222992	-0.0243902	47.954	-0.732	-0.073	-0.103	-0.019	-0.0152646	-0.00152229	-0.00214789	-0.000396213	最好	最好	最好	最好
Yangzhou	2030	520.599	32.997	1.886	1.979	0.324	0.0427584	-0.00584902	-0.00901379	-0.0090955	-0.00925926	22.26	-0.193	-0.017	-0.018	-0.003	-0.00867026	-0.000763702	-0.000808625	-0.000134771	最好	最好	最好	最好
Zhenjiang	2030	198.639	9.762	0.54	0.409	0.07	0.0259617	-0.0257119	-0.0351852	-0.0317848	-0.0285714	5.157	-0.251	-0.019	-0.013	-0.002	-0.0486717	-0.00368431	-0.00252085	-0.000387822	最好	最好	最好	最好
Zhoushan	2030	284.165	41.825	4.535	0.618	0.105	0.0505305	0.00839211	0.0185226	0.0145631	0.00952381	14.359	0.351	0.084	0.009	0.001	0.0244446	0.00584999	0.000626785	6.96427e-05	好	好	好	好

## Sheet: 预测处理2
City	Year	AGDP（亿元）	C排放（万吨）	COD(万吨)	TN(万吨)	TP(万吨)	AGDPBHL	CBHL	CODBHL	TNBHL	TPBHL	∆GDP	∆C	∆COD	∆TN	∆TP	C脱钩	COD脱钩	TN脱钩	TP脱钩	C协调类型	COD协调类型	TN协调类型	TP协调类型
Anqing	2021	222.836	38.447	2.332	2.149	0.358	-0.0783267	-0.0295812	-0.14194	-0.0242015	-0.0320762	-17.454	-1.13731	-0.331004	-0.0520089	-0.0114833	0.0651604	0.0189644	0.00297977	0.000657917	7	7	7	7
Bengbu	2021	257.483	55.552	3.587	3.431	0.565	0.00960452	0.0387829	0.010924	0.0516687	0.0523957	2.473	2.15447	0.0391843	0.177275	0.0296036	0.871197	0.0158448	0.0716842	0.0119707	7	7	7	7
Bozhou	2021	252.415	59.8521	2.293	3.266	0.535	-0.0155498	-0.0449052	-0.0225099	0.0125137	0.0100586	-3.925	-2.68767	-0.0516151	0.0408697	0.00538134	0.684757	0.0131504	-0.0104127	-0.00137104	7	7	1	1
Changzhou	2021	150.446	11.954	0.64	0.619	0.103	-0.0920862	-0.100629	-0.117756	0.00357789	-0.000677879	-13.854	-1.20291	-0.0753637	0.00221472	-6.98215e-05	0.0868279	0.00543985	-0.000159861	5.03981e-06	7	7	1	7
Chizhou	2021	88.646	12.893	0.559	0.665	0.111	0.00379036	0.0214662	-0.0991188	0.0167047	0.00229372	0.336	0.276763	-0.0554074	0.0111086	0.000254603	0.8237	-0.164903	0.0330614	0.000757746	7	8	7	7
Chuzhou	2021	270.173	61.677	2.395	3.872	0.635	-0.00557791	0.0311828	-0.0955043	0.0517006	0.0492524	-1.507	1.92326	-0.228733	0.200185	0.0312753	-1.27622	0.15178	-0.132836	-0.0207533	1	7	1	1
Fuyang	2021	389.794	81.7659	5.32547	3.961	0.658	-0.00563375	0.000325017	-0.0756144	0.00714775	0.00704223	-2.196	0.0265753	-0.402682	0.0283123	0.00463379	-0.0121017	0.183371	-0.0128926	-0.0021101	1	7	1	1
Hangzhou	2021	346.193	24.816	1.173	0.973	0.163	0.0583287	0.0230786	-0.105706	-0.0346532	-0.0573266	20.193	0.572718	-0.123994	-0.0337176	-0.00934424	0.0283622	-0.00614042	-0.00166976	-0.000462746	7	8	8	8
Hefei	2021	325.949	51.069	1.933	2.584	0.435	-0.019546	-0.0142754	-0.0643919	-0.0444755	-0.0395077	-6.371	-0.729032	-0.12447	-0.114925	-0.0171858	0.11443	0.0195369	0.0180387	0.00269751	7	7	7	7
Huaian	2021	433.961	59.733	2.486	3.935	0.648	0.0559059	0.0193114	-0.151722	0.0263518	0.0227347	24.261	1.15353	-0.377181	0.103695	0.0147321	0.0475467	-0.0155468	0.00427412	0.000607234	7	8	7	7
Huaibei	2021	80.735	18.89	0.777	1.165	0.191	0.00476869	0.000567715	-0.144596	0.0877561	0.0902471	0.385	0.0107241	-0.112351	0.102236	0.0172372	0.0278549	-0.291822	0.265548	0.0447719	7	8	7	7
Huainan	2021	144.795	59.484	2.106	3.788	0.615	0.016908	0.229978	0.318705	0.211329	0.210001	2.4482	13.68	0.671193	0.800512	0.12915	5.58778	0.274158	0.32698	0.0527532	3	7	7	7
Huangshanshi	2021	67.067	9.204	0.51	0.391	0.066	-0.0021322	0.000484955	-0.108017	0.0062257	-0.00319008	-0.143	0.00446353	-0.0550885	0.00243425	-0.000210545	-0.0312135	0.385234	-0.0170227	0.00147234	1	7	1	7
Huzhou	2021	137.341	13.199	1.159	0.533	0.091	-0.0193606	-0.131869	-0.191404	-0.105433	-0.131224	-2.659	-1.74054	-0.221837	-0.0561956	-0.0119414	0.654584	0.0834289	0.0211341	0.00449092	7	7	7	7
Jiaxing	2021	127.84	16.84	0.580674	1	0.163	0.0300394	-0.197794	-0.0973302	0.0145858	-0.0193227	3.84025	-3.33085	-0.0565171	0.0145858	-0.0031496	-0.867353	-0.0147171	0.00379815	-0.000820155	8	8	7	8
Jinhua	2021	153.899	20.565	1.39183	0.932	0.155	-0.0201496	-0.0969044	0.139234	-0.0206115	-0.0388324	-3.101	-1.99284	0.193789	-0.0192099	-0.00601903	0.642644	-0.0624925	0.00619475	0.00194099	7	1	7	7
Lianyungang	2021	408.97	68.138	5.329	3.785	0.617	0.055921	0.00651302	0.0133403	0.0206661	0.0196921	22.87	0.443784	0.0710905	0.078221	0.01215	0.0194046	0.00310846	0.00342025	0.000531264	7	7	7	7
Lishui	2021	109.293	12.882	0.498	0.594	0.098	0.0392797	-0.0136458	-0.247759	0.00577894	-0.00743633	4.293	-0.175786	-0.123384	0.00343269	-0.00072876	-0.0409471	-0.0287408	0.000799602	-0.000169755	8	8	7	8
Luan	2021	219.383	28.8415	1.90159	1.95933	0.138989	-0.0879147	-0.401784	-0.0705849	-0.000767137	-1.36469	-19.287	-11.5881	-0.134223	-0.00150307	-0.189677	0.600822	0.00695927	7.79319e-05	0.00983446	7	7	7	7
Ma'anshan	2021	99.591	15.684	0.518	0.821	0.135	0.00402647	0.00162457	-0.0542457	-0.0440841	-0.0438764	0.401	0.0254798	-0.0280992	-0.036193	-0.00592332	0.0635405	-0.0700729	-0.0902569	-0.0147714	7	8	8	8
Nanjing	2021	326.607	16.017	0.801	0.672	0.112	0.0912626	-0.000154657	-0.145092	0.0322592	0.0276834	29.807	-0.00247714	-0.116219	0.0216782	0.00310054	-8.3106e-05	-0.00389905	0.000727285	0.00010402	8	8	7	7
Nantong	2021	483.592	67.408	4.674	2.539	0.438	0.0514731	-0.0212876	0.00175481	-0.0103098	-0.0106091	24.892	-1.43496	0.00820197	-0.0261765	-0.00464677	-0.0576473	0.000329502	-0.0010516	-0.000186677	8	7	8	8
Ningbo	2021	342.647	41.848	2.508	1.24	0.205	0.0106436	-0.00853852	-0.0975395	-0.0139526	-0.0278893	3.647	-0.35732	-0.244629	-0.0173012	-0.00571731	-0.0979764	-0.0670768	-0.00474395	-0.00156767	8	8	8	8
Quzhou	2021	90.825	12.116	1.21246	0.632	0.111	-0.012937	-0.219537	0.0935463	-0.0729627	-0.0963743	-1.175	-2.65992	0.113421	-0.0461124	-0.0106975	2.26376	-0.0965284	0.0392446	0.00910429	6	1	7	7
Shanghai	2021	96.081	35.293	2.214	0.884421	0.132695	0.0445562	0.0484623	-0.0263202	0.000494478	-0.0986538	4.281	1.71038	-0.0582729	0.000437327	-0.0130908	0.399528	-0.013612	0.000102155	-0.00305789	7	8	7	8
Shaoxing	2021	220.489	19.288	0.57	0.941	0.152	0.00675317	0.0185079	-0.278987	0.0647415	0.0353468	1.489	0.35698	-0.159023	0.0609218	0.00537272	0.239745	-0.106798	0.0409146	0.00360827	7	8	7	7
Suqian	2021	360.714	71.223	3.31	4.073	0.671	0.0535438	-0.00581919	-0.0950354	0.000222851	0.00218379	19.314	-0.41446	-0.314567	0.000907671	0.00146532	-0.0214591	-0.016287	4.69955e-05	7.58685e-05	8	8	7	7
Suzhou	2021	207.313	14.887	0.829461	0.676	0.109	0.0526402	-0.053394	-0.0604975	-0.0519188	-0.0540272	10.913	-0.794876	-0.0501803	-0.0350971	-0.00588897	-0.0728375	-0.00459822	-0.00321608	-0.000539629	8	8	8	8
Sùzhou	2021	301.073	83.513	3.29682	3.35866	0.566339	-0.0310456	0.00257344	-0.260194	-0.0536096	-0.0467908	-9.347	0.214916	-0.857814	-0.180056	-0.0264994	-0.022993	0.0917743	0.0192635	0.00283507	1	7	7	7
Taizhou	2021	312.827	56.684	3.577	1.372	0.23	0.0569868	0.000584159	-0.0353265	0.0286094	0.0159778	17.827	0.0331125	-0.126363	0.0392521	0.0036749	0.00185743	-0.00708828	0.00220183	0.000206142	7	8	7	7
Tàizhou	2021	335.906	31.965	2.564	1.715	0.29	0.0857561	-0.0189161	0.0101122	-0.0316745	-0.0323513	28.806	-0.604654	0.0259278	-0.0543218	-0.00938187	-0.0209906	0.000900083	-0.00188578	-0.000325692	8	7	8	8
Tongling	2021	69.564	11.725	0.612	0.816	0.136	0.188661	0.241167	0.29961	0.228642	0.226934	13.124	2.82768	0.183361	0.186572	0.030863	0.215459	0.0139714	0.0142161	0.00235164	7	7	7	7
Wenzhou	2021	166.797	31.563	2.101	1.007	0.169	0.0407501	-0.0240785	-0.129593	-0.0130552	-0.026007	6.797	-0.759989	-0.272276	-0.0131466	-0.00439518	-0.111812	-0.0400582	-0.00193417	-0.000646636	8	8	8	8
Wuhu	2021	154.863	26.594	0.753	2.057	0.338	-0.0432447	0.0186041	-0.127973	0.0814513	0.0773533	-6.697	0.494758	-0.0963637	0.167545	0.0261454	-0.0738775	0.0143891	-0.025018	-0.00390405	1	7	1	1
Wuxi	2021	118.833	9.071	0.502	0.511	0.084	-0.0779844	-0.166426	-0.11577	-0.0366328	-0.0370955	-9.26711	-1.50965	-0.0581166	-0.0187194	-0.00311602	0.162904	0.00627127	0.00201998	0.000336245	7	7	7	7
Xuancheng	2021	162.079	21.427	1.104	1.295	0.227	0.00221497	0.000584534	-0.0709034	-0.0179413	-0.0205104	0.359	0.0125248	-0.0782774	-0.023234	-0.00465586	0.0348881	-0.218043	-0.0647187	-0.012969	7	8	8	8
Xuzhou	2021	760.578	89.711	3.586	6.065	1.015	0.055083	-0.041798	-0.140394	-0.033238	-0.0329546	41.8949	-3.74974	-0.503454	-0.201589	-0.0334489	-0.0895035	-0.0120171	-0.00481177	-0.000798401	8	8	8	8
Yancheng	2021	716.944	118.691	8.316	5.63	0.964	0.0777522	-0.00999778	0.0119544	-0.0450971	-0.0469791	55.744	-1.18665	0.0994128	-0.253896	-0.0452879	-0.0212874	0.00178338	-0.00455469	-0.000812426	8	7	8	8
Yangzhou	2021	335.279	34.779	2.046	2.143	0.353	0.0840434	-0.0154039	-0.122618	0.00929337	0.00530113	28.178	-0.535732	-0.250876	0.0199157	0.0018713	-0.0190124	-0.00890326	0.000706782	6.641e-05	8	8	7	7
Zhenjiang	2021	154.884	12.269	0.723	0.539	0.091	0.0347615	-0.0736387	-0.122084	-0.055778	-0.071699	5.384	-0.903473	-0.0882665	-0.0300643	-0.00652461	-0.167807	-0.0163942	-0.00558401	-0.00121185	8	8	8	8
Zhoushan	2021	170.672	38.766	3.837	0.543	0.093	0.103544	0.0321135	0.0407604	0.0345468	0.0280509	17.672	1.24491	0.156398	0.0187589	0.00260873	0.0704455	0.00885003	0.00106151	0.000147619	7	7	7	7
Anqing	2022	226.668	37.075	2.158	2.076	0.346	0.0169058	-0.0370061	-0.0806302	-0.0351638	-0.0346821	3.832	-1.372	-0.174	-0.073	-0.012	-0.358038	-0.0454071	-0.0190501	-0.00313152	8	8	8	8
Bengbu	2022	270.087	55.117	3.456	3.416	0.563	0.0466664	-0.0078923	-0.0379051	-0.0043911	-0.0035524	12.604	-0.435	-0.131	-0.015	-0.002	-0.0345129	-0.0103935	-0.0011901	-0.00015868	8	8	8	8
Bozhou	2022	261.672	59.3682	2.173	3.235	0.53	0.0353763	-0.00815083	-0.0552232	-0.00958269	-0.00943396	9.257	-0.4839	-0.12	-0.031	-0.005	-0.052274	-0.0129632	-0.00334882	-0.000540132	8	8	8	8
Changzhou	2022	149.436	11.556	0.577	0.601	0.1	-0.00675875	-0.034441	-0.109185	-0.0299501	-0.03	-1.01	-0.398	-0.063	-0.018	-0.003	0.394059	0.0623762	0.0178218	0.0029703	7	7	7	7
Chizhou	2022	91.984	12.727	0.531	0.657	0.11	0.0362889	-0.0130431	-0.0527307	-0.0121766	-0.00909091	3.338	-0.166	-0.028	-0.008	-0.001	-0.0497304	-0.00838826	-0.00239664	-0.000299581	8	8	8	8
Chuzhou	2022	280.673	61.453	2.145	3.845	0.631	0.0374101	-0.00364506	-0.11655	-0.00702211	-0.00633914	10.5	-0.224	-0.25	-0.027	-0.004	-0.0213333	-0.0238095	-0.00257143	-0.000380952	8	8	8	8
Fuyang	2022	410.03	81.9319	5.33512	3.882	0.645	0.0493525	0.00202672	0.0018096	-0.0203503	-0.020155	20.236	0.166053	0.00965446	-0.079	-0.013	0.00820584	0.000477093	-0.00390393	-0.000642419	7	7	8	8
Hangzhou	2022	357.996	24.002	1.096	0.938	0.157	0.0329696	-0.0339138	-0.0702555	-0.0373134	-0.0382166	11.803	-0.814	-0.077	-0.035	-0.006	-0.0689655	-0.00652377	-0.00296535	-0.000508345	8	8	8	8
Hefei	2022	337.953	49.75	1.746	2.451	0.411	0.0355197	-0.0265126	-0.107102	-0.0542636	-0.0583942	12.004	-1.319	-0.187	-0.133	-0.024	-0.10988	-0.0155781	-0.0110796	-0.00199933	8	8	8	8
Huaian	2022	458.397	59.074	2.394	3.875	0.638	0.0533075	-0.0111555	-0.0384294	-0.0154839	-0.015674	24.436	-0.659	-0.092	-0.06	-0.01	-0.0269684	-0.00376494	-0.00245539	-0.000409232	8	8	8	8
Huaibei	2022	84.96	18.782	0.8	1.164	0.19	0.0497293	-0.00575019	0.02875	-0.000859107	-0.00526316	4.225	-0.108	0.023	-0.001	-0.001	-0.0255621	0.00544379	-0.000236686	-0.000236686	8	7	8	8
Huainan	2022	151.664	63.096	2.146	4.021	0.652	0.0452909	0.0572461	0.0186393	0.0579458	0.0567485	6.869	3.612	0.04	0.233	0.037	0.525841	0.00582326	0.0339205	0.00538652	7	7	7	7
Huangshanshi	2022	69.489	8.93	0.459	0.381	0.065	0.0348544	-0.0306831	-0.111111	-0.0262467	-0.0153846	2.422	-0.274	-0.051	-0.01	-0.001	-0.11313	-0.021057	-0.00412882	-0.000412882	8	8	8	8
Huzhou	2022	139.542	12.554	1.141	0.514	0.087	0.015773	-0.051378	-0.0157756	-0.036965	-0.045977	2.201	-0.645	-0.018	-0.019	-0.004	-0.293049	-0.0081781	-0.00863244	-0.00181736	8	8	8	8
Jiaxing	2022	127.728	15.38	0.584302	0.968	0.156	-0.000878974	-0.0949285	0.00620888	-0.0330579	-0.0448718	-0.11227	-1.46	0.00362786	-0.032	-0.007	13.0044	-0.0323139	0.285028	0.0623499	6	1	7	7
Jinhua	2022	156.351	19.557	1.56345	0.888	0.147	0.0156827	-0.0515416	0.109771	-0.0495495	-0.0544218	2.452	-1.008	0.171621	-0.044	-0.008	-0.411093	0.0699924	-0.0179445	-0.00326264	8	7	8	8
Lianyungang	2022	433.546	67.498	5.348	3.755	0.611	0.056686	-0.00948176	0.00355273	-0.00798935	-0.00981997	24.576	-0.64	0.019	-0.03	-0.006	-0.0260417	0.000773112	-0.0012207	-0.000244141	8	7	8	8
Lishui	2022	113.07	12.542	0.453	0.578	0.096	0.0334041	-0.0271089	-0.0993377	-0.0276817	-0.0208333	3.777	-0.34	-0.045	-0.016	-0.002	-0.0900185	-0.0119142	-0.00423617	-0.000529521	8	8	8	8
Luan	2022	222.675	20.66	1.76106	1.95884	0.105587	0.0147839	-0.396003	-0.0797995	-0.000250572	-0.316349	3.292	-8.18143	-0.140532	-0.00049083	-0.0334023	-2.48525	-0.0426888	-0.000149098	-0.0101465	8	8	8	8
Ma'anshan	2022	102.822	15.476	0.497	0.797	0.131	0.0314232	-0.0134402	-0.0422535	-0.0301129	-0.0305344	3.231	-0.208	-0.021	-0.024	-0.004	-0.0643764	-0.00649954	-0.00742804	-0.00123801	8	8	8	8
Nanjing	2022	347.016	15.519	0.702	0.641	0.106	0.0588129	-0.0320897	-0.141026	-0.0483619	-0.0566038	20.409	-0.498	-0.099	-0.031	-0.006	-0.024401	-0.0048508	-0.00151894	-0.000293988	8	8	8	8
Nantong	2022	508.221	66.891	4.508	2.488	0.429	0.0484612	-0.00772899	-0.0368234	-0.0204984	-0.020979	24.629	-0.517	-0.166	-0.051	-0.009	-0.0209915	-0.00674002	-0.00207073	-0.000365423	8	8	8	8
Ningbo	2022	352.642	41.05	2.448	1.205	0.199	0.0283432	-0.0194397	-0.0245098	-0.0290456	-0.0301508	9.995	-0.798	-0.06	-0.035	-0.006	-0.0798399	-0.006003	-0.00350175	-0.0006003	8	8	8	8
Quzhou	2022	92.113	11.206	1.34854	0.603	0.105	0.0139828	-0.0812065	0.100913	-0.0480929	-0.0571429	1.288	-0.91	0.136085	-0.029	-0.006	-0.706522	0.105656	-0.0225155	-0.00465839	8	7	8	8
Shanghai	2022	92.775	34.311	2.061	0.884421	0.132695	-0.0356346	-0.0286206	-0.0742358	0	0	-3.306	-0.982	-0.153	0	0	0.297036	0.0462795	0	0	7	7	7	7
Shaoxing	2022	224.865	18.703	0.515	0.904	0.144	0.0194606	-0.0312784	-0.106796	-0.0409292	-0.0555556	4.376	-0.585	-0.055	-0.037	-0.008	-0.133684	-0.0125686	-0.00845521	-0.00182815	8	8	8	8
Suqian	2022	379.504	71.593	3.263	4.011	0.66	0.049512	0.0051681	-0.0144039	-0.0154575	-0.0166667	18.79	0.37	-0.047	-0.062	-0.011	0.0196913	-0.00250133	-0.00329963	-0.000585418	7	8	8	8
Suzhou	2022	207.009	14.261	0.81384	0.643	0.103	-0.00146854	-0.0438959	-0.0191943	-0.0513219	-0.0582524	-0.304	-0.626	-0.0156211	-0.033	-0.006	2.05921	0.051385	0.108553	0.0197368	6	7	7	7
Sùzhou	2022	308.847	82.429	3.28304	3.31574	0.563852	0.025171	-0.0131507	-0.00419844	-0.0129424	-0.00440991	7.774	-1.084	-0.0137836	-0.0429137	-0.00248654	-0.139439	-0.00177304	-0.00552016	-0.000319853	8	8	8	8
Taizhou	2022	328.561	56.327	3.532	1.363	0.228	0.0478876	-0.00633799	-0.0127407	-0.00660308	-0.00877193	15.734	-0.357	-0.045	-0.009	-0.002	-0.0226897	-0.00286005	-0.00057201	-0.000127113	8	8	8	8
Tàizhou	2022	357.086	31.246	2.514	1.671	0.282	0.0593134	-0.0230109	-0.0198886	-0.0263315	-0.0283688	21.18	-0.719	-0.05	-0.044	-0.008	-0.0339471	-0.00236072	-0.00207743	-0.000377715	8	8	8	8
Tongling	2022	76.394	12.532	0.65	0.872	0.145	0.0894049	0.0643951	0.0584615	0.0642202	0.062069	6.83	0.807	0.038	0.056	0.009	0.118155	0.00556369	0.00819912	0.00131772	7	7	7	7
Wenzhou	2022	174.241	30.989	2.07	0.99	0.166	0.0427224	-0.0185227	-0.0149758	-0.0171717	-0.0180723	7.444	-0.574	-0.031	-0.017	-0.003	-0.0771091	-0.00416443	-0.00228372	-0.000403009	8	8	8	8
Wuhu	2022	159.78	26.258	0.68	2.073	0.341	0.0307736	-0.0127961	-0.107353	0.00771828	0.00879765	4.917	-0.336	-0.073	0.016	0.003	-0.0683344	-0.0148465	0.00325402	0.000610128	8	8	7	7
Wuxi	2022	116.034	8.11	0.446	0.491	0.08	-0.0241171	-0.118496	-0.125561	-0.0407332	-0.05	-2.79841	-0.961	-0.056	-0.02	-0.004	0.343409	0.0200113	0.00714691	0.00142938	7	7	7	7
Xuancheng	2022	169.497	20.931	1.047	1.258	0.221	0.0437648	-0.0236969	-0.0544413	-0.0294118	-0.0271493	7.418	-0.496	-0.057	-0.037	-0.006	-0.0668644	-0.00768401	-0.00498787	-0.000808843	8	8	8	8
Xuzhou	2022	806.037	87.072	3.25	5.886	0.983	0.0563982	-0.0303083	-0.103385	-0.0304111	-0.0325534	45.459	-2.639	-0.336	-0.179	-0.032	-0.0580523	-0.00739128	-0.00393761	-0.000703931	8	8	8	8
Yancheng	2022	757.851	117.921	8.24	5.507	0.942	0.0539776	-0.0065298	-0.0092233	-0.0223352	-0.0233546	40.907	-0.77	-0.076	-0.123	-0.022	-0.0188232	-0.00185787	-0.00300682	-0.000537805	8	8	8	8
Yangzhou	2022	354.277	34.576	2.028	2.124	0.349	0.0536247	-0.00587112	-0.00887574	-0.00894539	-0.0114613	18.998	-0.203	-0.018	-0.019	-0.004	-0.0106853	-0.000947468	-0.00100011	-0.000210548	8	8	8	8
Zhenjiang	2022	159.461	11.961	0.702	0.523	0.089	0.0287029	-0.0257504	-0.0299145	-0.0305927	-0.0224719	4.577	-0.308	-0.021	-0.016	-0.002	-0.067293	-0.00458816	-0.00349574	-0.000436967	8	8	8	8
Zhoushan	2022	181.664	39.094	3.909	0.551	0.095	0.0605073	0.00839003	0.018419	0.0145191	0.0210526	10.992	0.328	0.072	0.008	0.002	0.0298399	0.00655022	0.000727802	0.000181951	7	7	7	7
Anqing	2023	230.566	35.752	1.989	2.005	0.334	0.0169062	-0.0370049	-0.0849673	-0.0354115	-0.0359281	3.898	-1.323	-0.169	-0.071	-0.012	-0.339405	-0.0433556	-0.0182145	-0.0030785	8	8	8	8
Bengbu	2023	283	54.684	3.327	3.4	0.561	0.045629	-0.00791822	-0.0387737	-0.00470588	-0.00356506	12.913	-0.433	-0.129	-0.016	-0.002	-0.0335321	-0.00998993	-0.00123906	-0.000154883	8	8	8	8
Bozhou	2023	271.098	59.179	2.055	3.206	0.526	0.0347697	-0.00319691	-0.0574209	-0.00904554	-0.00760456	9.426	-0.18919	-0.118	-0.029	-0.004	-0.0200711	-0.0125186	-0.0030766	-0.000424358	8	8	8	8
Changzhou	2023	148.427	11.172	0.517	0.584	0.096	-0.00679795	-0.0343716	-0.116054	-0.0291096	-0.0416667	-1.009	-0.384	-0.06	-0.017	-0.004	0.380575	0.0594648	0.0168484	0.00396432	7	7	7	7
Chizhou	2023	95.385	12.563	0.504	0.649	0.109	0.0356555	-0.0130542	-0.0535714	-0.0123267	-0.00917431	3.401	-0.164	-0.027	-0.008	-0.001	-0.0482211	-0.00793884	-0.00235225	-0.000294031	8	8	8	8
Chuzhou	2023	291.582	61.23	1.9	3.819	0.627	0.0374131	-0.00364201	-0.128947	-0.00680806	-0.00637959	10.909	-0.223	-0.245	-0.026	-0.004	-0.0204418	-0.0224585	-0.00238335	-0.00036667	8	8	8	8
Fuyang	2023	431.318	82.0489	5.3387	3.804	0.633	0.0493557	0.0014251	0.00066978	-0.0205047	-0.0189573	21.288	0.116928	0.00357576	-0.078	-0.012	0.00549266	0.00016797	-0.00366404	-0.000563698	7	7	8	8
Hangzhou	2023	370.202	23.215	1.024	0.903	0.15	0.0329712	-0.0339005	-0.0703125	-0.0387597	-0.0466667	12.206	-0.787	-0.072	-0.035	-0.007	-0.0644765	-0.00589874	-0.00286744	-0.000573488	8	8	8	8
Hefei	2023	350.175	48.441	1.565	2.32	0.389	0.0349025	-0.0270226	-0.115655	-0.0564655	-0.0565553	12.222	-1.309	-0.181	-0.131	-0.022	-0.107102	-0.0148094	-0.0107184	-0.00180003	8	8	8	8
Huaian	2023	483.541	58.422	2.303	3.816	0.629	0.0519997	-0.0111602	-0.0395137	-0.0154612	-0.0143084	25.144	-0.652	-0.091	-0.059	-0.009	-0.0259306	-0.00361915	-0.00234648	-0.000357938	8	8	8	8
Huaibei	2023	89.407	18.675	0.822	1.163	0.19	0.0497388	-0.00572959	0.026764	-0.000859845	0	4.447	-0.107	0.022	-0.001	0	-0.0240612	0.00494716	-0.000224871	0	8	7	8	7
Huainan	2023	158.859	66.766	2.187	4.258	0.69	0.0452917	0.0549681	0.0187471	0.0556599	0.0550725	7.195	3.67	0.041	0.237	0.038	0.510076	0.0056984	0.0329395	0.00528145	7	7	7	7
Huangshanshi	2023	71.999	8.661	0.41	0.372	0.063	0.0348616	-0.0310588	-0.119512	-0.0241935	-0.031746	2.51	-0.269	-0.049	-0.009	-0.002	-0.107171	-0.0195219	-0.00358566	-0.000796813	8	8	8	8
Huzhou	2023	141.778	11.939	1.123	0.497	0.083	0.0157711	-0.0515119	-0.0160285	-0.0342052	-0.0481928	2.236	-0.615	-0.018	-0.017	-0.004	-0.275045	-0.00805009	-0.00760286	-0.00178891	8	8	8	8
Jiaxing	2023	127.68	13.961	0.586196	0.937	0.15	-0.00037781	-0.10164	0.00322985	-0.0330843	-0.04	-0.0482386	-1.419	0.00189332	-0.031	-0.006	29.4163	-0.0392491	0.642638	0.124382	6	1	7	7
Jinhua	2023	158.843	18.599	1.65406	0.846	0.14	0.0156884	-0.0515081	0.0547804	-0.0496454	-0.05	2.492	-0.958	0.0906101	-0.042	-0.007	-0.38443	0.0363604	-0.0168539	-0.00280899	8	7	8	8
Lianyungang	2023	458.88	66.865	5.368	3.726	0.606	0.0552083	-0.00946684	0.00372578	-0.00778315	-0.00825083	25.334	-0.633	0.02	-0.029	-0.005	-0.0249862	0.000789453	-0.00114471	-0.000197363	8	7	8	8
Lishui	2023	116.978	12.211	0.41	0.564	0.093	0.033408	-0.0271067	-0.104878	-0.0248227	-0.0322581	3.908	-0.331	-0.043	-0.014	-0.003	-0.0846981	-0.0110031	-0.0035824	-0.000767656	8	8	8	8
Luan	2023	225.989	17.9067	1.67481	1.95876	0.0939284	0.0146644	-0.153763	-0.0514956	-4.12564e-05	-0.124119	3.314	-2.75338	-0.0862454	-8.08112e-05	-0.0116583	-0.830833	-0.0260246	-2.43848e-05	-0.00351791	8	8	8	8
Ma'anshan	2023	106.088	15.269	0.475	0.772	0.127	0.0307858	-0.0135569	-0.0463158	-0.0323834	-0.0314961	3.266	-0.207	-0.022	-0.025	-0.004	-0.0633803	-0.00673607	-0.00765462	-0.00122474	8	8	8	8
Nanjing	2023	368.699	15.036	0.607	0.612	0.101	0.0588095	-0.0321229	-0.156507	-0.0473856	-0.049505	21.683	-0.483	-0.095	-0.029	-0.005	-0.0222755	-0.00438131	-0.00133745	-0.000230595	8	8	8	8
Nantong	2023	533.282	66.376	4.346	2.439	0.42	0.0469939	-0.00775883	-0.0372757	-0.0200902	-0.0214286	25.061	-0.515	-0.162	-0.049	-0.009	-0.0205499	-0.00646423	-0.00195523	-0.000359124	8	8	8	8
Ningbo	2023	362.928	40.267	2.389	1.171	0.193	0.0283417	-0.0194452	-0.0246965	-0.029035	-0.0310881	10.286	-0.783	-0.059	-0.034	-0.006	-0.0761229	-0.00573595	-0.00330546	-0.000583317	8	8	8	8
Quzhou	2023	93.42	10.365	1.4637	0.575	0.1	0.0139906	-0.0811384	0.0786752	-0.0486957	-0.05	1.307	-0.841	0.115157	-0.028	-0.005	-0.643458	0.0881077	-0.0214231	-0.00382555	8	7	8	8
Shanghai	2023	89.583	33.356	1.911	0.885084	0.117184	-0.0356318	-0.0286305	-0.0784929	0.000748156	-0.132366	-3.192	-0.955	-0.15	0.00066218	-0.0155111	0.299185	0.0469925	-0.00020745	0.00485938	7	7	1	7
Shaoxing	2023	229.329	18.136	0.461	0.867	0.137	0.0194655	-0.0312638	-0.117137	-0.0426759	-0.0510949	4.464	-0.567	-0.054	-0.037	-0.007	-0.127016	-0.0120968	-0.00828853	-0.0015681	8	8	8	8
Suqian	2023	398.798	71.966	3.216	3.949	0.649	0.0483804	0.005183	-0.0146144	-0.0157002	-0.0169492	19.294	0.373	-0.047	-0.062	-0.011	0.0193324	-0.00243599	-0.00321343	-0.000570125	7	8	8	8
Suzhou	2023	206.706	13.661	0.8068	0.611	0.097	-0.00146585	-0.0439207	-0.00872494	-0.0523732	-0.0618557	-0.303	-0.6	-0.00703928	-0.032	-0.006	1.9802	0.023232	0.105611	0.019802	6	7	7	7
Sùzhou	2023	316.719	81.359	3.27959	3.29214	0.562862	0.0248548	-0.0131516	-0.00105039	-0.00716926	-0.00175928	7.872	-1.07	-0.00344486	-0.0236022	-0.00099023	-0.135925	-0.000437609	-0.00299825	-0.000125791	8	8	8	8
Taizhou	2023	345.086	55.972	3.487	1.354	0.226	0.0478866	-0.00634246	-0.0129051	-0.00664697	-0.00884956	16.525	-0.355	-0.045	-0.009	-0.002	-0.0214826	-0.00272315	-0.000544629	-0.000121029	8	8	8	8
Tàizhou	2023	378.964	30.544	2.463	1.628	0.275	0.0577311	-0.0229832	-0.0207065	-0.0264128	-0.0254545	21.878	-0.702	-0.051	-0.043	-0.007	-0.032087	-0.00233111	-0.00196544	-0.000319956	8	8	8	8
Tongling	2023	83.384	13.351	0.689	0.93	0.154	0.083829	0.0613437	0.0566038	0.0623656	0.0584416	6.99	0.819	0.039	0.058	0.009	0.117167	0.0055794	0.00829757	0.00128755	7	7	7	7
Wenzhou	2023	182.018	30.426	2.038	0.972	0.163	0.0427265	-0.0185039	-0.0157017	-0.0185185	-0.0184049	7.777	-0.563	-0.032	-0.018	-0.003	-0.072393	-0.0041147	-0.00231452	-0.000385753	8	8	8	8
Wuhu	2023	164.747	25.924	0.608	2.089	0.344	0.0301493	-0.0128838	-0.118421	0.00765917	0.00872093	4.967	-0.334	-0.072	0.016	0.003	-0.0672438	-0.0144957	0.00322126	0.000603986	8	8	7	7
Wuxi	2023	115.016	7.18	0.392	0.473	0.077	-0.00885147	-0.129526	-0.137755	-0.038055	-0.038961	-1.01806	-0.93	-0.054	-0.018	-0.003	0.913498	0.0530418	0.0176806	0.00294677	7	7	7	7
Xuancheng	2023	177.255	20.446	0.991	1.221	0.216	0.0437675	-0.023721	-0.0565086	-0.030303	-0.0231481	7.758	-0.485	-0.056	-0.037	-0.005	-0.0625161	-0.00721836	-0.00476927	-0.000644496	8	8	8	8
Xuzhou	2023	852.894	84.51	2.925	5.712	0.953	0.0549388	-0.0303159	-0.111111	-0.0304622	-0.0314795	46.857	-2.562	-0.325	-0.174	-0.03	-0.054677	-0.006936	-0.00371343	-0.000640246	8	8	8	8
Yancheng	2023	799.58	117.155	8.164	5.388	0.919	0.0521886	-0.00653835	-0.00930916	-0.0220861	-0.0250272	41.729	-0.766	-0.076	-0.119	-0.023	-0.0183565	-0.00182128	-0.00285173	-0.000551175	8	8	8	8
Yangzhou	2023	373.654	34.375	2.01	2.105	0.346	0.0518581	-0.00584727	-0.00895522	-0.00902613	-0.00867052	19.377	-0.201	-0.018	-0.019	-0.003	-0.0103731	-0.000928936	-0.000980544	-0.000154823	8	8	8	8
Zhenjiang	2023	164.107	11.661	0.681	0.507	0.086	0.0283108	-0.0257268	-0.030837	-0.0315582	-0.0348837	4.646	-0.3	-0.021	-0.016	-0.003	-0.0645717	-0.00452002	-0.00344382	-0.000645717	8	8	8	8
Zhoushan	2023	193.03	39.426	3.982	0.559	0.096	0.058882	0.00842084	0.0183325	0.0143113	0.0104167	11.366	0.332	0.073	0.008	0.001	0.0292099	0.00642266	0.000703854	8.79817e-05	7	7	7	7
Anqing	2024	234.53	34.477	1.824	1.936	0.323	0.0169019	-0.0369812	-0.0904605	-0.0356405	-0.0340557	3.964	-1.275	-0.165	-0.069	-0.011	-0.321645	-0.0416246	-0.0174067	-0.00277497	8	8	8	8
Bengbu	2024	296.231	54.256	3.198	3.385	0.559	0.0446645	-0.00788853	-0.0403377	-0.00443131	-0.00357782	13.231	-0.428	-0.129	-0.015	-0.002	-0.0323483	-0.00974983	-0.0011337	-0.00015116	8	8	8	8
Bozhou	2024	280.695	59.1543	1.939	3.176	0.521	0.0341901	-0.000418789	-0.0598247	-0.00944584	-0.00959693	9.597	-0.0247731	-0.116	-0.03	-0.005	-0.00258134	-0.0120871	-0.00312598	-0.000520996	8	8	8	8
Changzhou	2024	147.42	10.8	0.459	0.567	0.093	-0.00683082	-0.0344444	-0.126362	-0.0299824	-0.0322581	-1.007	-0.372	-0.058	-0.017	-0.003	0.369414	0.0575968	0.0168818	0.00297915	7	7	7	7
Chizhou	2024	98.851	12.401	0.477	0.641	0.107	0.0350629	-0.0130635	-0.0566038	-0.0124805	-0.0186916	3.466	-0.162	-0.027	-0.008	-0.002	-0.0467398	-0.00778996	-0.00230814	-0.000577034	8	8	8	8
Chuzhou	2024	302.915	61.008	1.661	3.793	0.622	0.0374131	-0.00363887	-0.143889	-0.00685473	-0.00803859	11.333	-0.222	-0.239	-0.026	-0.005	-0.0195888	-0.0210889	-0.00229419	-0.000441189	8	8	8	8
Fuyang	2024	453.711	82.1307	5.34001	3.728	0.621	0.0493552	0.000996499	0.000244276	-0.0203863	-0.0193237	22.393	0.0818432	0.00130444	-0.076	-0.012	0.00365485	5.82519e-05	-0.00339392	-0.000535882	7	7	8	8
Hangzhou	2024	382.825	22.454	0.957	0.87	0.144	0.0329733	-0.0338915	-0.0700104	-0.037931	-0.0416667	12.623	-0.761	-0.067	-0.033	-0.006	-0.0602868	-0.00530777	-0.00261428	-0.000475323	8	8	8	8
Hefei	2024	362.621	47.142	1.39	2.191	0.367	0.0343223	-0.027555	-0.125899	-0.0588772	-0.0599455	12.446	-1.299	-0.175	-0.129	-0.022	-0.104371	-0.0140607	-0.0103648	-0.00176764	8	8	8	8
Huaian	2024	509.413	57.778	2.215	3.758	0.619	0.0507879	-0.0111461	-0.0397291	-0.0154337	-0.0161551	25.872	-0.644	-0.088	-0.058	-0.01	-0.0248918	-0.00340136	-0.00224181	-0.000386518	8	8	8	8
Huaibei	2024	94.086	18.569	0.845	1.163	0.189	0.0497311	-0.00570844	0.0272189	0	-0.00529101	4.679	-0.106	0.023	0	-0.001	-0.0226544	0.00491558	0	-0.000213721	8	7	7	8
Huainan	2024	166.396	70.493	2.227	4.499	0.728	0.0452956	0.0528705	0.0179614	0.0535675	0.0521978	7.537	3.727	0.04	0.241	0.038	0.494494	0.00530715	0.0319756	0.00504179	7	7	7	7
Huangshanshi	2024	74.599	8.395	0.361	0.362	0.062	0.034853	-0.0316855	-0.135734	-0.0276243	-0.016129	2.6	-0.266	-0.049	-0.01	-0.001	-0.102308	-0.0188462	-0.00384615	-0.000384615	8	8	8	8
Huzhou	2024	144.05	11.355	1.106	0.479	0.08	0.0157723	-0.0514311	-0.0153707	-0.0375783	-0.0375	2.272	-0.584	-0.017	-0.018	-0.003	-0.257042	-0.00748239	-0.00792254	-0.00132042	8	8	8	8
Jiaxing	2024	127.663	12.582	0.587095	0.907	0.144	-0.000127537	-0.109601	0.0015324	-0.0330761	-0.0416667	-0.0162818	-1.379	0.000899664	-0.03	-0.006	84.696	-0.0552559	1.84255	0.368511	6	1	6	7
Jinhua	2024	161.374	17.687	1.69247	0.806	0.133	0.0156841	-0.0515633	0.0226945	-0.0496278	-0.0526316	2.531	-0.912	0.0384098	-0.04	-0.007	-0.360332	0.0151757	-0.015804	-0.00276571	8	7	8	8
Lianyungang	2024	484.998	66.237	5.387	3.696	0.601	0.0538518	-0.00948111	0.00352701	-0.00811688	-0.00831947	26.118	-0.628	0.019	-0.03	-0.005	-0.0240447	0.000727468	-0.00114863	-0.000191439	8	7	8	8
Lishui	2024	121.022	11.889	0.367	0.549	0.091	0.0334154	-0.0270839	-0.117166	-0.0273224	-0.021978	4.044	-0.322	-0.043	-0.015	-0.002	-0.0796241	-0.010633	-0.0037092	-0.00049456	8	8	8	8
Luan	2024	229.328	17.2124	1.62263	1.95874	0.0899855	0.0145599	-0.0403355	-0.0321578	-7.12963e-06	-0.0438175	3.339	-0.694269	-0.0521802	-1.39651e-05	-0.00394294	-0.207927	-0.0156275	-4.18242e-06	-0.00118087	8	8	8	8
Ma'anshan	2024	109.389	15.062	0.454	0.748	0.123	0.0301767	-0.0137432	-0.0462555	-0.0320856	-0.0325203	3.301	-0.207	-0.021	-0.024	-0.004	-0.0627083	-0.00636171	-0.00727052	-0.00121175	8	8	8	8
Nanjing	2024	391.737	14.569	0.515	0.584	0.096	0.0588099	-0.0320544	-0.178641	-0.0479452	-0.0520833	23.038	-0.467	-0.092	-0.028	-0.005	-0.0202709	-0.0039934	-0.00121538	-0.000217033	8	8	8	8
Nantong	2024	558.784	65.862	4.186	2.39	0.411	0.0456384	-0.0078042	-0.0382226	-0.0205021	-0.0218978	25.502	-0.514	-0.16	-0.049	-0.009	-0.0201553	-0.00627402	-0.00192142	-0.000352913	8	8	8	8
Ningbo	2024	373.515	39.498	2.331	1.138	0.187	0.0283442	-0.0194693	-0.024882	-0.0289982	-0.0320856	10.587	-0.769	-0.058	-0.033	-0.006	-0.0726363	-0.00547842	-0.00311703	-0.000566733	8	8	8	8
Quzhou	2024	94.746	9.586	1.53836	0.548	0.095	0.0139953	-0.0812643	0.048533	-0.0492701	-0.0526316	1.326	-0.779	0.0746613	-0.027	-0.005	-0.587481	0.0563057	-0.020362	-0.00377074	8	7	8	8
Shanghai	2024	86.501	32.428	1.766	0.885387	0.113974	-0.0356296	-0.0286172	-0.0821065	0.000342811	-0.0281645	-3.082	-0.928	-0.145	0.00030352	-0.00321001	0.301103	0.0470474	-9.84817e-05	0.00104153	7	7	1	7
Shaoxing	2024	233.881	17.585	0.41	0.831	0.129	0.0194629	-0.0313335	-0.12439	-0.0433213	-0.0620155	4.552	-0.551	-0.051	-0.036	-0.008	-0.121046	-0.0112039	-0.00790861	-0.00175747	8	8	8	8
Suqian	2024	418.608	72.34	3.169	3.889	0.638	0.0473235	0.00517003	-0.0148312	-0.0154281	-0.0172414	19.81	0.374	-0.047	-0.06	-0.011	0.0188794	-0.00237254	-0.00302877	-0.000555275	7	8	8	8
Suzhou	2024	206.403	13.086	0.803547	0.582	0.092	-0.001468	-0.0439401	-0.00404875	-0.0498282	-0.0543478	-0.303	-0.575	-0.00325336	-0.029	-0.005	1.89769	0.0107372	0.0957096	0.0165017	6	7	7	7
Sùzhou	2024	324.692	80.303	3.27873	3.27905	0.56243	0.0245556	-0.0131502	-0.000262393	-0.00399227	-0.000768434	7.973	-1.056	-0.000860315	-0.0130909	-0.00043219	-0.132447	-0.000107904	-0.0016419	-5.42067e-05	8	8	8	8
Taizhou	2024	362.443	55.619	3.443	1.345	0.224	0.0478889	-0.00634675	-0.0127796	-0.00669145	-0.00892857	17.357	-0.353	-0.044	-0.009	-0.002	-0.0203376	-0.002535	-0.000518523	-0.000115227	8	8	8	8
Tàizhou	2024	401.562	29.857	2.414	1.587	0.268	0.0562752	-0.0230097	-0.0202983	-0.0258349	-0.0261194	22.598	-0.687	-0.049	-0.041	-0.007	-0.0304009	-0.00216833	-0.00181432	-0.000309762	8	8	8	8
Tongling	2024	90.536	14.182	0.729	0.989	0.164	0.0789962	0.0585954	0.0548697	0.0596562	0.0609756	7.152	0.831	0.04	0.059	0.01	0.116191	0.00559284	0.00824944	0.00139821	7	7	7	7
Wenzhou	2024	190.143	29.873	2.008	0.955	0.16	0.042731	-0.0185117	-0.0149402	-0.017801	-0.01875	8.125	-0.553	-0.03	-0.017	-0.003	-0.0680615	-0.00369231	-0.00209231	-0.000369231	8	8	8	8
Wuhu	2024	169.766	25.591	0.537	2.105	0.346	0.0295642	-0.0130124	-0.132216	0.00760095	0.00578035	5.019	-0.333	-0.071	0.016	0.002	-0.0663479	-0.0141462	0.00318789	0.000398486	8	8	7	7
Wuxi	2024	114.688	6.282	0.34	0.455	0.074	-0.00286542	-0.142948	-0.152941	-0.0395604	-0.0405405	-0.328629	-0.898	-0.052	-0.018	-0.003	2.73257	0.158233	0.054773	0.00912884	6	7	7	7
Xuancheng	2024	185.368	19.973	0.936	1.185	0.21	0.043767	-0.023682	-0.0587607	-0.0303797	-0.0285714	8.113	-0.473	-0.055	-0.036	-0.006	-0.0583015	-0.00677924	-0.00443732	-0.000739554	8	8	8	8
Xuzhou	2024	901.19	82.024	2.61	5.544	0.924	0.0535914	-0.0303082	-0.12069	-0.030303	-0.0313853	48.296	-2.486	-0.315	-0.168	-0.029	-0.0514742	-0.00652228	-0.00347855	-0.000600464	8	8	8	8
Yancheng	2024	842.146	116.394	8.089	5.271	0.898	0.0505447	-0.00653814	-0.00927185	-0.0221969	-0.0233853	42.566	-0.761	-0.075	-0.117	-0.021	-0.0178781	-0.00176197	-0.00274867	-0.000493352	8	8	8	8
Yangzhou	2024	393.419	34.174	1.992	2.087	0.343	0.0502391	-0.00588166	-0.00903614	-0.00862482	-0.00874636	19.765	-0.201	-0.018	-0.018	-0.003	-0.0101695	-0.000910701	-0.000910701	-0.000151783	8	8	8	8
Zhenjiang	2024	168.822	11.369	0.66	0.492	0.083	0.0279288	-0.0256839	-0.0318182	-0.0304878	-0.0361446	4.715	-0.292	-0.021	-0.015	-0.003	-0.06193	-0.00445387	-0.00318134	-0.000636267	8	8	8	8
Zhoushan	2024	204.782	39.76	4.057	0.567	0.097	0.0573879	0.0084004	0.0184866	0.0141093	0.0103093	11.752	0.334	0.075	0.008	0.001	0.0284207	0.00638189	0.000680735	8.50919e-05	7	7	7	7
Anqing	2025	238.563	33.247	1.664	1.87	0.312	0.0169054	-0.0369958	-0.0961538	-0.0352941	-0.0352564	4.033	-1.23	-0.16	-0.066	-0.011	-0.304984	-0.0396727	-0.016365	-0.0027275	8	8	8	8
Bengbu	2025	309.788	53.83	3.071	3.369	0.557	0.0437622	-0.0079138	-0.0413546	-0.00474918	-0.00359066	13.557	-0.426	-0.127	-0.016	-0.002	-0.0314229	-0.00936785	-0.0011802	-0.000147525	8	8	8	8
Bozhou	2025	290.467	59.2116	1.824	3.147	0.517	0.0336424	0.000968092	-0.0630482	-0.00921513	-0.00773694	9.772	0.0573222	-0.115	-0.029	-0.004	0.00586597	-0.0117683	-0.00296766	-0.000409333	7	8	8	8
Changzhou	2025	146.414	10.441	0.403	0.55	0.09	-0.00687093	-0.0343837	-0.138958	-0.0309091	-0.0333333	-1.006	-0.359	-0.056	-0.017	-0.003	0.356859	0.055666	0.0168986	0.00298211	7	7	7	7
Chizhou	2025	102.381	12.242	0.45	0.633	0.106	0.0344791	-0.0129881	-0.06	-0.0126382	-0.00943396	3.53	-0.159	-0.027	-0.008	-0.001	-0.0450425	-0.00764873	-0.00226629	-0.000283286	8	8	8	8
Chuzhou	2025	314.688	60.787	1.426	3.767	0.618	0.0374117	-0.00363565	-0.164797	-0.00690204	-0.00647249	11.773	-0.221	-0.235	-0.026	-0.004	-0.0187718	-0.0199609	-0.00220844	-0.00033976	8	8	8	8
Fuyang	2025	477.266	82.1881	5.34049	3.653	0.61	0.049354	0.000698729	9.05242e-05	-0.0205311	-0.0180328	23.555	0.0574273	0.000483443	-0.075	-0.011	0.00243801	2.0524e-05	-0.00318404	-0.000466992	7	7	8	8
Hangzhou	2025	395.877	21.718	0.894	0.838	0.138	0.0329698	-0.0338889	-0.0704698	-0.0381862	-0.0434783	13.052	-0.736	-0.063	-0.032	-0.006	-0.0563898	-0.00482685	-0.00245173	-0.0004597	8	8	8	8
Hefei	2025	375.294	45.852	1.22	2.063	0.345	0.0337682	-0.028134	-0.139344	-0.0620456	-0.0637681	12.673	-1.29	-0.17	-0.128	-0.022	-0.101791	-0.0134143	-0.0101002	-0.00173597	8	8	8	8
Huaian	2025	536.034	57.14	2.127	3.701	0.609	0.0496629	-0.0111656	-0.0413728	-0.0154012	-0.0164204	26.621	-0.638	-0.088	-0.057	-0.01	-0.023966	-0.00330566	-0.00214117	-0.000375643	8	8	8	8
Huaibei	2025	99.009	18.463	0.868	1.162	0.189	0.0497228	-0.00574121	0.0264977	-0.000860585	0	4.923	-0.106	0.023	-0.001	0	-0.0215316	0.00467195	-0.000203128	0	8	7	8	7
Huainan	2025	174.289	74.28	2.268	4.745	0.766	0.0452869	0.0509828	0.0180776	0.051844	0.0496084	7.893	3.787	0.041	0.246	0.038	0.479792	0.00519448	0.0311669	0.00481439	7	7	7	7
Huangshanshi	2025	77.293	8.132	0.314	0.353	0.06	0.0348544	-0.0323414	-0.149682	-0.0254958	-0.0333333	2.694	-0.263	-0.047	-0.009	-0.002	-0.0976244	-0.0174462	-0.00334076	-0.00074239	8	8	8	8
Huzhou	2025	146.359	10.8	1.089	0.463	0.076	0.0157763	-0.0513889	-0.0156107	-0.0345572	-0.0526316	2.309	-0.555	-0.017	-0.016	-0.004	-0.240364	-0.00736249	-0.00692941	-0.00173235	8	8	8	8
Jiaxing	2025	127.665	11.241	0.587513	0.878	0.138	1.10975e-05	-0.119295	0.000711374	-0.0330296	-0.0434783	0.00141675	-1.341	0.000417942	-0.029	-0.006	-946.529	0.294999	-20.4693	-4.23503	8	7	8	8
Jinhua	2025	163.945	16.82	1.70719	0.767	0.126	0.0156821	-0.0515458	0.00862011	-0.0508475	-0.0555556	2.571	-0.867	0.0147161	-0.039	-0.007	-0.337223	0.00572389	-0.0151692	-0.00272268	8	7	8	8
Lianyungang	2025	511.924	65.615	5.407	3.668	0.596	0.0525977	-0.00947954	0.00369891	-0.00763359	-0.00838926	26.926	-0.622	0.02	-0.028	-0.005	-0.0231003	0.000742776	-0.00103989	-0.000185694	8	7	8	8
Lishui	2025	125.205	11.575	0.326	0.535	0.089	0.0334092	-0.0271274	-0.125767	-0.0261682	-0.0224719	4.183	-0.314	-0.041	-0.014	-0.002	-0.0750657	-0.00980158	-0.00334688	-0.000478126	8	8	8	8
Luan	2025	232.69	17.0468	1.59123	1.95874	0.0886599	0.0144484	-0.00971656	-0.0197321	-1.29262e-06	-0.0149513	3.362	-0.165636	-0.0313984	-2.5319e-06	-0.00132558	-0.049267	-0.0093392	-7.53095e-07	-0.000394284	8	8	8	8
Ma'anshan	2025	112.727	14.856	0.433	0.724	0.119	0.0296114	-0.0138665	-0.0484988	-0.0331492	-0.0336134	3.338	-0.206	-0.021	-0.024	-0.004	-0.0617136	-0.00629119	-0.00718993	-0.00119832	8	8	8	8
Nanjing	2025	416.215	14.116	0.426	0.557	0.092	0.058811	-0.0320912	-0.20892	-0.048474	-0.0434783	24.478	-0.453	-0.089	-0.027	-0.004	-0.0185064	-0.00363592	-0.00110303	-0.000163412	8	8	8	8
Nantong	2025	584.734	65.351	4.028	2.342	0.402	0.0443792	-0.00781931	-0.0392254	-0.0204953	-0.0223881	25.95	-0.511	-0.158	-0.048	-0.009	-0.0196917	-0.00608863	-0.00184971	-0.000346821	8	8	8	8
Ningbo	2025	384.41	38.745	2.275	1.106	0.181	0.0283421	-0.0194348	-0.0246154	-0.0289331	-0.0331492	10.895	-0.753	-0.056	-0.032	-0.006	-0.0691143	-0.00513997	-0.00293713	-0.000550711	8	8	8	8
Quzhou	2025	96.09	8.867	1.58001	0.522	0.09	0.0139869	-0.0810872	0.0263611	-0.0498084	-0.0555556	1.344	-0.719	0.0416509	-0.026	-0.005	-0.53497	0.0309902	-0.0193452	-0.00372024	8	7	8	8
Shanghai	2025	83.525	31.525	1.623	0.885387	0.113401	-0.0356301	-0.0286439	-0.0881084	0	-0.00505034	-2.976	-0.903	-0.143	0	-0.000572713	0.303427	0.0480511	0	0.000192444	7	7	7	7
Shaoxing	2025	238.523	17.052	0.36	0.795	0.122	0.0194614	-0.0312573	-0.138889	-0.045283	-0.057377	4.642	-0.533	-0.05	-0.036	-0.007	-0.114821	-0.0107712	-0.00775528	-0.00150797	8	8	8	8
Suqian	2025	438.949	72.716	3.123	3.829	0.627	0.0463402	0.0051708	-0.0147294	-0.0156699	-0.0175439	20.341	0.376	-0.046	-0.06	-0.011	0.0184848	-0.00226144	-0.00294971	-0.00054078	7	8	8	8
Suzhou	2025	206.101	12.535	0.801987	0.553	0.087	-0.0014653	-0.0439569	-0.00194484	-0.0524412	-0.0574713	-0.302	-0.551	-0.00155973	-0.029	-0.005	1.8245	0.00516468	0.0960265	0.0165563	6	7	7	7
Sùzhou	2025	332.766	79.261	3.27851	3.27205	0.562208	0.0242633	-0.0131464	-6.69205e-05	-0.00214	-0.000393848	8.074	-1.042	-0.0002194	-0.00700217	-0.000221425	-0.129056	-2.71736e-05	-0.000867249	-2.74244e-05	8	8	8	8
Taizhou	2025	380.672	55.268	3.4	1.336	0.222	0.0478864	-0.00635087	-0.0126471	-0.00673653	-0.00900901	18.229	-0.351	-0.043	-0.009	-0.002	-0.019255	-0.00235888	-0.000493719	-0.000109715	8	8	8	8
Tàizhou	2025	424.905	29.186	2.364	1.546	0.261	0.054937	-0.0229905	-0.0211506	-0.0265201	-0.0268199	23.343	-0.671	-0.05	-0.041	-0.007	-0.0287452	-0.00214197	-0.00175642	-0.000299876	8	8	8	8
Tongling	2025	97.854	15.024	0.769	1.048	0.173	0.0747849	0.0560437	0.0520156	0.0562977	0.0520231	7.318	0.842	0.04	0.059	0.009	0.115059	0.00546597	0.00806231	0.00122984	7	7	7	7
Wenzhou	2025	198.629	29.33	1.978	0.938	0.157	0.0427229	-0.0185135	-0.0151668	-0.0181237	-0.0191083	8.486	-0.543	-0.03	-0.017	-0.003	-0.0639877	-0.00353523	-0.0020033	-0.000353523	8	8	8	8
Wuhu	2025	174.835	25.258	0.467	2.121	0.349	0.0289931	-0.0131839	-0.149893	0.00754361	0.00859599	5.069	-0.333	-0.07	0.016	0.003	-0.0656934	-0.0138094	0.00315644	0.000591833	8	8	7	7
Wuxi	2025	114.585	5.412	0.29	0.438	0.071	-0.000895652	-0.160754	-0.172414	-0.0388128	-0.0422535	-0.102628	-0.87	-0.05	-0.017	-0.003	8.47718	0.487194	0.165646	0.0292317	6	7	7	7
Xuancheng	2025	193.853	19.51	0.882	1.151	0.205	0.0437703	-0.0237314	-0.0612245	-0.0295395	-0.0243902	8.485	-0.463	-0.054	-0.034	-0.005	-0.0545669	-0.00636417	-0.00400707	-0.000589275	8	8	8	8
Xuzhou	2025	950.97	79.61	2.305	5.38	0.895	0.0523466	-0.0303228	-0.132321	-0.0304833	-0.0324022	49.78	-2.414	-0.305	-0.164	-0.029	-0.0484934	-0.00612696	-0.0032945	-0.000582563	8	8	8	8
Yancheng	2025	885.566	115.638	8.014	5.156	0.877	0.0490308	-0.00653764	-0.00935862	-0.0223041	-0.0239453	43.42	-0.756	-0.075	-0.115	-0.021	-0.0174113	-0.00172731	-0.00264855	-0.000483648	8	8	8	8
Yangzhou	2025	413.58	33.975	1.974	2.069	0.34	0.0487475	-0.00585725	-0.00911854	-0.00869986	-0.00882353	20.161	-0.199	-0.018	-0.018	-0.003	-0.00987054	-0.000892813	-0.000892813	-0.000148802	8	8	8	8
Zhenjiang	2025	173.608	11.084	0.639	0.477	0.081	0.0275679	-0.0257127	-0.0328638	-0.0314465	-0.0246914	4.786	-0.285	-0.021	-0.015	-0.002	-0.0595487	-0.0043878	-0.00313414	-0.000417885	8	8	8	8
Zhoushan	2025	216.933	40.097	4.133	0.575	0.098	0.0560127	0.00840462	0.0183886	0.013913	0.0102041	12.151	0.337	0.076	0.008	0.001	0.0277343	0.00625463	0.000658382	8.22978e-05	7	7	7	7
Anqing	2026	242.665	32.06	1.508	1.806	0.301	0.016904	-0.0370243	-0.103448	-0.0354374	-0.0365449	4.102	-1.187	-0.156	-0.064	-0.011	-0.289371	-0.0380302	-0.0156021	-0.00268162	8	8	8	8
Bengbu	2026	323.678	53.408	2.945	3.354	0.556	0.042913	-0.00790144	-0.0427844	-0.00447227	-0.00179856	13.89	-0.422	-0.126	-0.015	-0.001	-0.0303816	-0.00907127	-0.00107991	-7.19942e-05	8	8	8	8
Bozhou	2026	300.417	59.3011	1.711	3.118	0.512	0.0331206	0.00150981	-0.0660432	-0.00930083	-0.00976563	9.95	0.0895335	-0.113	-0.029	-0.005	0.00899835	-0.0113568	-0.00291457	-0.000502513	7	8	8	8
Changzhou	2026	145.409	10.093	0.349	0.534	0.087	-0.00691154	-0.0344793	-0.154728	-0.0299625	-0.0344828	-1.005	-0.348	-0.054	-0.016	-0.003	0.346269	0.0537313	0.0159204	0.00298507	7	7	7	7
Chizhou	2026	105.979	12.084	0.424	0.625	0.105	0.0339501	-0.0130751	-0.0613208	-0.0128	-0.00952381	3.598	-0.158	-0.026	-0.008	-0.001	-0.0439133	-0.00722624	-0.00222346	-0.000277932	8	8	8	8
Chuzhou	2026	326.919	60.567	1.195	3.741	0.614	0.0374129	-0.00363234	-0.193305	-0.00695001	-0.00651466	12.231	-0.22	-0.231	-0.026	-0.004	-0.0179871	-0.0188864	-0.00212575	-0.000327038	8	8	8	8
Fuyang	2026	502.044	82.2284	5.34067	3.58	0.598	0.0493542	0.000489282	3.3552e-05	-0.0203911	-0.0200669	24.778	0.0402328	0.00017919	-0.073	-0.012	0.00162373	7.23183e-06	-0.00294616	-0.000484301	7	7	8	8
Hangzhou	2026	409.375	21.006	0.835	0.807	0.132	0.0329722	-0.0338951	-0.0706587	-0.0384139	-0.0454545	13.498	-0.712	-0.059	-0.031	-0.006	-0.0527486	-0.00437102	-0.00229664	-0.00044451	8	8	8	8
Hefei	2026	388.198	44.572	1.055	1.937	0.323	0.0332408	-0.0287176	-0.156398	-0.065049	-0.0681115	12.904	-1.28	-0.165	-0.126	-0.022	-0.099194	-0.0127867	-0.00976441	-0.0017049	8	8	8	8
Huaian	2026	563.425	56.51	2.042	3.645	0.6	0.0486152	-0.0111485	-0.0416259	-0.0153635	-0.015	27.391	-0.63	-0.085	-0.056	-0.009	-0.0230003	-0.00310321	-0.00204447	-0.000328575	8	8	8	8
Huaibei	2026	104.191	18.358	0.891	1.161	0.189	0.0497356	-0.00571958	0.0258137	-0.000861326	0	5.182	-0.105	0.023	-0.001	0	-0.0202624	0.00443844	-0.000192976	0	8	7	8	7
Huainan	2026	182.557	78.127	2.309	4.995	0.806	0.04529	0.0492403	0.0177566	0.0500501	0.0496278	8.268	3.847	0.041	0.25	0.04	0.465288	0.00495888	0.0302371	0.00483793	7	7	7	7
Huangshanshi	2026	80.085	7.872	0.267	0.344	0.059	0.034863	-0.0330285	-0.17603	-0.0261628	-0.0169492	2.792	-0.26	-0.047	-0.009	-0.001	-0.0931232	-0.0168338	-0.0032235	-0.000358166	8	8	8	8
Huzhou	2026	148.704	10.271	1.072	0.447	0.073	0.0157696	-0.0515042	-0.0158582	-0.0357942	-0.0410959	2.345	-0.529	-0.017	-0.016	-0.003	-0.225586	-0.00724947	-0.00682303	-0.00127932	8	8	8	8
Jiaxing	2026	127.674	9.939	0.587707	0.85	0.133	7.13769e-05	-0.130999	0.000329792	-0.0329412	-0.037594	0.00911297	-1.302	0.000193821	-0.028	-0.005	-142.873	0.0212687	-3.07254	-0.548669	8	7	8	8
Jinhua	2026	166.557	15.996	1.71277	0.731	0.12	0.0156823	-0.0515129	0.003263	-0.0492476	-0.05	2.612	-0.824	0.00558879	-0.036	-0.006	-0.315467	0.00213966	-0.0137825	-0.00229709	8	7	8	8
Lianyungang	2026	539.682	64.999	5.426	3.639	0.591	0.051434	-0.00947707	0.00350166	-0.00796922	-0.00846024	27.758	-0.616	0.019	-0.029	-0.005	-0.0221918	0.000684487	-0.00104474	-0.000180128	8	7	8	8
Lishui	2026	129.532	11.269	0.286	0.522	0.086	0.0334049	-0.0271541	-0.13986	-0.0249042	-0.0348837	4.327	-0.306	-0.04	-0.013	-0.003	-0.0707187	-0.00924428	-0.00300439	-0.000693321	8	8	8	8
Luan	2026	236.077	17.0068	1.57214	1.95874	0.0882083	0.014347	-0.00235186	-0.0121433	-2.48179e-07	-0.00511992	3.387	-0.0399976	-0.0190909	-4.86118e-07	-0.000451619	-0.0118091	-0.00563653	-1.43525e-07	-0.000133339	8	8	8	8
Ma'anshan	2026	116.1	14.65	0.412	0.7	0.115	0.0290525	-0.0140614	-0.0509709	-0.0342857	-0.0347826	3.373	-0.206	-0.021	-0.024	-0.004	-0.0610732	-0.00622591	-0.00711533	-0.00118589	8	8	8	8
Nanjing	2026	442.222	13.677	0.341	0.532	0.087	0.0588098	-0.0320977	-0.249267	-0.0469925	-0.0574713	26.007	-0.439	-0.085	-0.025	-0.005	-0.0168801	-0.00326835	-0.00096128	-0.000192256	8	8	8	8
Nantong	2026	611.14	64.841	3.873	2.295	0.393	0.0432078	-0.00786539	-0.0400207	-0.0204793	-0.0229008	26.406	-0.51	-0.155	-0.047	-0.009	-0.0193138	-0.00586988	-0.0017799	-0.000340832	8	8	8	8
Ningbo	2026	395.624	38.005	2.221	1.075	0.175	0.0283451	-0.0194711	-0.0243134	-0.0288372	-0.0342857	11.214	-0.74	-0.054	-0.031	-0.006	-0.0659889	-0.00481541	-0.0027644	-0.000535045	8	8	8	8
Quzhou	2026	97.453	8.201	1.60144	0.498	0.086	0.0139862	-0.0812096	0.0133788	-0.0481928	-0.0465116	1.363	-0.666	0.0214253	-0.024	-0.004	-0.488628	0.0157192	-0.0176082	-0.0029347	8	7	8	8
Shanghai	2026	80.652	30.648	1.485	0.885526	0.113401	-0.0356222	-0.0286152	-0.0929293	0.000157108	0	-2.873	-0.877	-0.138	0.000139123	0	0.305256	0.0480334	-4.84244e-05	0	7	7	1	7
Shaoxing	2026	243.257	16.535	0.312	0.76	0.115	0.0194609	-0.031267	-0.153846	-0.0460526	-0.0608696	4.734	-0.517	-0.048	-0.035	-0.007	-0.10921	-0.0101394	-0.00739332	-0.00147866	8	8	8	8
Suqian	2026	459.834	73.094	3.077	3.77	0.617	0.0454186	0.00517142	-0.0149496	-0.0156499	-0.0162075	20.885	0.378	-0.046	-0.059	-0.01	0.0180991	-0.00220254	-0.00282499	-0.000478813	7	8	8	8
Suzhou	2026	205.798	12.008	0.801214	0.526	0.082	-0.00147232	-0.0438874	-0.00096527	-0.0513308	-0.0609756	-0.303	-0.527	-0.000773388	-0.027	-0.005	1.73927	0.00255244	0.0891089	0.0165017	6	7	7	7
Sùzhou	2026	340.943	78.232	3.27846	3.26831	0.562072	0.0239835	-0.0131532	-1.72248e-05	-0.00114302	-0.000242225	8.177	-1.029	-5.64708e-05	-0.00373574	-0.000136148	-0.125841	-6.90605e-06	-0.000456859	-1.66501e-05	8	8	8	8
Taizhou	2026	399.818	54.919	3.357	1.327	0.221	0.0478868	-0.00635481	-0.0128091	-0.00678222	-0.00452489	19.146	-0.349	-0.043	-0.009	-0.001	-0.0182284	-0.0022459	-0.000470072	-5.22302e-05	8	8	8	8
Tàizhou	2026	449.017	28.53	2.316	1.506	0.255	0.0536995	-0.0229933	-0.0207254	-0.0265604	-0.0235294	24.112	-0.656	-0.048	-0.04	-0.006	-0.0272064	-0.00199071	-0.00165893	-0.000248839	8	8	8	8
Tongling	2026	105.343	15.879	0.809	1.108	0.182	0.0710916	0.0538447	0.0494438	0.0541516	0.0494505	7.489	0.855	0.04	0.06	0.009	0.114167	0.00534117	0.00801175	0.00120176	7	7	7	7
Wenzhou	2026	207.495	28.797	1.948	0.922	0.154	0.0427287	-0.0185089	-0.0154004	-0.0173536	-0.0194805	8.866	-0.533	-0.03	-0.016	-0.003	-0.0601173	-0.00338371	-0.00180465	-0.000338371	8	8	8	8
Wuhu	2026	179.957	24.927	0.399	2.137	0.352	0.0284624	-0.0132788	-0.170426	0.00748713	0.00852273	5.122	-0.331	-0.068	0.016	0.003	-0.0646232	-0.0132761	0.00312378	0.000585709	8	8	7	7
Wuxi	2026	114.553	4.572	0.242	0.421	0.068	-0.000278802	-0.183727	-0.198347	-0.04038	-0.0441176	-0.0319376	-0.84	-0.048	-0.017	-0.003	26.3013	1.50293	0.532287	0.0939331	6	6	7	7
Xuancheng	2026	202.725	19.058	0.829	1.117	0.2	0.0437637	-0.0237171	-0.0639324	-0.0304387	-0.025	8.872	-0.452	-0.053	-0.034	-0.005	-0.0509468	-0.00597385	-0.00383228	-0.000563571	8	8	8	8
Xuzhou	2026	1002.28	77.268	2.01	5.221	0.868	0.0511933	-0.0303101	-0.146766	-0.0304539	-0.031106	51.31	-2.342	-0.295	-0.159	-0.027	-0.0456441	-0.00574937	-0.00309881	-0.000526213	8	8	8	8
Yancheng	2026	929.857	114.886	7.939	5.044	0.856	0.0476321	-0.00654562	-0.00944703	-0.0222046	-0.0245327	44.291	-0.752	-0.075	-0.112	-0.021	-0.0169786	-0.00169335	-0.00252873	-0.000474137	8	8	8	8
Yangzhou	2026	434.144	33.777	1.956	2.05	0.336	0.0473668	-0.00586198	-0.00920245	-0.00926829	-0.0119048	20.564	-0.198	-0.018	-0.019	-0.004	-0.00962848	-0.000875316	-0.000923945	-0.000194515	8	8	8	8
Zhenjiang	2026	178.466	10.806	0.619	0.462	0.079	0.0272209	-0.0257264	-0.0323102	-0.0324675	-0.0253165	4.858	-0.278	-0.02	-0.015	-0.002	-0.0572252	-0.00411692	-0.00308769	-0.000411692	8	8	8	8
Zhoushan	2026	229.496	40.437	4.21	0.583	0.1	0.0547417	0.00840814	0.0182898	0.0137221	0.02	12.563	0.34	0.077	0.008	0.002	0.0270636	0.00612911	0.000636791	0.000159198	7	7	7	7
Anqing	2027	246.838	30.916	1.357	1.744	0.291	0.0169058	-0.0370035	-0.111275	-0.0355505	-0.0343643	4.173	-1.144	-0.151	-0.062	-0.01	-0.274143	-0.036185	-0.0148574	-0.00239636	8	8	8	8
Bengbu	2027	337.91	52.989	2.821	3.339	0.554	0.0421177	-0.0079073	-0.043956	-0.00449236	-0.00361011	14.232	-0.419	-0.124	-0.015	-0.002	-0.0294407	-0.00871276	-0.00105396	-0.000140528	8	8	8	8
Bozhou	2027	310.548	59.3984	1.6	3.089	0.508	0.032623	0.00163852	-0.069375	-0.00938815	-0.00787402	10.131	0.0973256	-0.111	-0.029	-0.004	0.00960672	-0.0109565	-0.0028625	-0.000394828	7	8	8	8
Changzhou	2027	144.405	9.757	0.298	0.519	0.084	-0.00695267	-0.0344368	-0.171141	-0.0289017	-0.0357143	-1.004	-0.336	-0.051	-0.015	-0.003	0.334661	0.0507968	0.0149402	0.00298805	7	7	7	7
Chizhou	2027	109.645	11.929	0.398	0.617	0.104	0.0334352	-0.0129935	-0.0653266	-0.012966	-0.00961538	3.666	-0.155	-0.026	-0.008	-0.001	-0.0422804	-0.0070922	-0.00218221	-0.000272777	8	8	8	8
Chuzhou	2027	339.625	60.347	0.97	3.716	0.61	0.0374119	-0.00364558	-0.231959	-0.00672766	-0.00655738	12.706	-0.22	-0.225	-0.025	-0.004	-0.0173147	-0.0177082	-0.00196757	-0.000314812	8	8	8	8
Fuyang	2027	528.109	82.2566	5.34073	3.509	0.587	0.0493553	0.000343039	1.25526e-05	-0.0202337	-0.0187394	26.065	0.0282172	6.70401e-05	-0.071	-0.011	0.00108257	2.57204e-06	-0.00272396	-0.000422022	7	7	8	8
Hangzhou	2027	423.332	20.318	0.781	0.778	0.127	0.0329694	-0.0338616	-0.0691421	-0.0372751	-0.0393701	13.957	-0.688	-0.054	-0.029	-0.005	-0.0492943	-0.00386903	-0.00207781	-0.000358243	8	8	8	8
Hefei	2027	401.337	43.301	0.896	1.813	0.302	0.0327381	-0.0293527	-0.177455	-0.0683949	-0.0695364	13.139	-1.271	-0.159	-0.124	-0.021	-0.0967349	-0.0121014	-0.00943755	-0.0015983	8	8	8	8
Huaian	2027	591.61	55.886	1.957	3.589	0.591	0.0476412	-0.0111656	-0.0434338	-0.0156032	-0.0152284	28.185	-0.624	-0.085	-0.056	-0.009	-0.0221394	-0.00301579	-0.00198687	-0.000319319	8	8	8	8
Huaibei	2027	109.643	18.253	0.915	1.16	0.188	0.049725	-0.00575248	0.0262295	-0.000862069	-0.00531915	5.452	-0.105	0.024	-0.001	-0.001	-0.019259	0.00440205	-0.000183419	-0.000183419	8	7	8	8
Huainan	2027	191.218	82.035	2.35	5.25	0.845	0.0452939	0.0476382	0.0174468	0.0485714	0.0461538	8.661	3.908	0.041	0.255	0.039	0.451218	0.00473386	0.0294423	0.00450294	7	7	7	7
Huangshanshi	2027	82.977	7.616	0.222	0.335	0.057	0.034853	-0.0336134	-0.202703	-0.0268657	-0.0350877	2.892	-0.256	-0.045	-0.009	-0.002	-0.0885201	-0.0155602	-0.00311203	-0.000691563	8	8	8	8
Huzhou	2027	151.087	9.769	1.056	0.431	0.07	0.0157724	-0.051387	-0.0151515	-0.037123	-0.0428571	2.383	-0.502	-0.016	-0.016	-0.003	-0.210659	-0.00671423	-0.00671423	-0.00125892	8	8	8	8
Jiaxing	2027	127.683	8.673	0.587798	0.822	0.128	6.7481e-05	-0.14597	0.000154669	-0.0340633	-0.0390625	0.00861615	-1.266	9.09141e-05	-0.028	-0.005	-146.933	0.0105516	-3.24971	-0.580306	8	7	8	8
Jinhua	2027	169.211	15.212	1.71496	0.696	0.114	0.0156846	-0.0515383	0.0012735	-0.0502874	-0.0526316	2.654	-0.784	0.00218399	-0.035	-0.006	-0.295403	0.000822906	-0.0131876	-0.00226074	8	7	8	8
Lianyungang	2027	568.298	64.388	5.446	3.61	0.586	0.0503539	-0.00948935	0.00367242	-0.00803324	-0.00853242	28.616	-0.611	0.02	-0.029	-0.005	-0.0213517	0.00069891	-0.00101342	-0.000174727	8	7	8	8
Lishui	2027	134.009	10.972	0.248	0.509	0.084	0.0334082	-0.0270689	-0.153226	-0.0255403	-0.0238095	4.477	-0.297	-0.038	-0.013	-0.002	-0.0663391	-0.00848783	-0.00290373	-0.000446728	8	8	8	8
Luan	2027	239.488	16.9968	1.56052	1.95874	0.0880514	0.0142429	-0.000583459	-0.00744548	-5.00709e-08	-0.00178209	3.411	-0.00991696	-0.0116188	-9.80758e-08	-0.000156916	-0.00290735	-0.00340629	-2.87528e-08	-4.60028e-05	8	8	8	8
Ma'anshan	2027	119.511	14.444	0.391	0.676	0.111	0.0285413	-0.014262	-0.0537084	-0.035503	-0.036036	3.411	-0.206	-0.021	-0.024	-0.004	-0.0603928	-0.00615655	-0.00703606	-0.00117268	8	8	8	8
Nanjing	2027	469.854	13.252	0.258	0.507	0.083	0.0588098	-0.0320706	-0.321705	-0.0493097	-0.0481928	27.632	-0.425	-0.083	-0.025	-0.004	-0.0153807	-0.00300376	-0.000904748	-0.00014476	8	8	8	8
Nantong	2027	638.01	64.333	3.72	2.249	0.385	0.0421153	-0.00789641	-0.041129	-0.0204535	-0.0207792	26.87	-0.508	-0.153	-0.046	-0.008	-0.0189058	-0.00569408	-0.00171195	-0.00029773	8	8	8	8
Ningbo	2027	407.164	37.28	2.167	1.045	0.17	0.0283424	-0.0194474	-0.0249192	-0.0287081	-0.0294118	11.54	-0.725	-0.054	-0.03	-0.005	-0.062825	-0.00467938	-0.00259965	-0.000433276	8	8	8	8
Quzhou	2027	98.836	7.585	1.61245	0.474	0.082	0.0139929	-0.0812129	0.00682735	-0.0506329	-0.0487805	1.383	-0.616	0.0110087	-0.024	-0.004	-0.445409	0.00796004	-0.0173536	-0.00289226	8	7	8	8
Shanghai	2027	77.877	29.795	1.349	0.88559	0.113302	-0.0356331	-0.028629	-0.100815	7.20077e-05	-0.000876826	-2.775	-0.853	-0.136	6.37693e-05	-9.93457e-05	0.307387	0.049009	-2.29799e-05	3.58003e-05	7	7	1	7
Shaoxing	2027	248.086	16.033	0.265	0.726	0.107	0.019465	-0.0313104	-0.177358	-0.046832	-0.0747664	4.829	-0.502	-0.047	-0.034	-0.008	-0.103955	-0.00973286	-0.0070408	-0.00165666	8	8	8	8
Suqian	2027	481.279	73.474	3.031	3.712	0.606	0.0445584	0.0051719	-0.0151765	-0.015625	-0.0181518	21.445	0.38	-0.046	-0.058	-0.011	0.0177197	-0.00214502	-0.00270459	-0.00051294	7	8	8	8
Suzhou	2027	205.496	11.503	0.800827	0.5	0.078	-0.00146961	-0.0439016	-0.000482751	-0.052	-0.0512821	-0.302	-0.505	-0.0003866	-0.026	-0.004	1.67219	0.00128013	0.0860927	0.013245	6	7	7	7
Sùzhou	2027	349.224	77.216	3.27844	3.26629	0.561975	0.0237126	-0.0131579	-4.46036e-06	-0.000620197	-0.000172155	8.281	-1.016	-1.4623e-05	-0.00202574	-9.67471e-05	-0.12269	-1.76585e-06	-0.000244625	-1.1683e-05	8	8	8	8
Taizhou	2027	419.927	54.573	3.315	1.318	0.219	0.0478869	-0.00634013	-0.0126697	-0.00682853	-0.00913242	20.109	-0.346	-0.042	-0.009	-0.002	-0.0172062	-0.00208862	-0.000447561	-9.9458e-05	8	8	8	8
Tàizhou	2027	473.923	27.888	2.267	1.467	0.248	0.0525528	-0.0230207	-0.0216145	-0.0265849	-0.0282258	24.906	-0.642	-0.049	-0.039	-0.007	-0.0257769	-0.0019674	-0.00156589	-0.000281057	8	8	8	8
Tongling	2027	113.005	16.747	0.85	1.17	0.192	0.0678023	0.0518302	0.0482353	0.0529915	0.0520833	7.662	0.868	0.041	0.062	0.01	0.113286	0.00535108	0.00809188	0.00130514	7	7	7	7
Wenzhou	2027	216.756	28.273	1.919	0.905	0.152	0.0427255	-0.0185336	-0.015112	-0.0187845	-0.0131579	9.261	-0.524	-0.029	-0.017	-0.002	-0.0565814	-0.00313141	-0.00183565	-0.000215959	8	8	8	8
Wuhu	2027	185.132	24.596	0.331	2.153	0.355	0.027953	-0.0134575	-0.205438	0.00743149	0.0084507	5.175	-0.331	-0.068	0.016	0.003	-0.0639614	-0.0131401	0.00309179	0.00057971	8	8	7	7
Wuxi	2027	114.543	3.759	0.195	0.405	0.065	-8.72861e-05	-0.216281	-0.241026	-0.0395062	-0.0461538	-0.00999803	-0.813	-0.047	-0.016	-0.003	81.3161	4.70093	1.60032	0.300059	6	6	6	7
Xuancheng	2027	212.004	18.617	0.778	1.085	0.195	0.043768	-0.023688	-0.0655527	-0.0294931	-0.025641	9.279	-0.441	-0.051	-0.032	-0.005	-0.0475267	-0.00549628	-0.00344865	-0.000538851	8	8	8	8
Xuzhou	2027	1055.17	74.995	1.724	5.067	0.841	0.050121	-0.0303087	-0.165893	-0.0303927	-0.0321046	52.886	-2.273	-0.286	-0.154	-0.027	-0.0429792	-0.00540786	-0.00291192	-0.000510532	8	8	8	8
Yancheng	2027	975.036	114.14	7.865	4.934	0.836	0.0463357	-0.00653583	-0.00940877	-0.0222943	-0.0239234	45.179	-0.746	-0.074	-0.11	-0.02	-0.0165121	-0.00163793	-0.00243476	-0.000442684	8	8	8	8
Yangzhou	2027	455.12	33.58	1.938	2.032	0.333	0.0460889	-0.00586659	-0.00928793	-0.00885827	-0.00900901	20.976	-0.197	-0.018	-0.018	-0.003	-0.00939169	-0.000858124	-0.000858124	-0.000143021	8	8	8	8
Zhenjiang	2027	183.397	10.535	0.599	0.448	0.076	0.026887	-0.0257238	-0.033389	-0.03125	-0.0394737	4.931	-0.271	-0.02	-0.014	-0.003	-0.0549584	-0.00405597	-0.00283918	-0.000608396	8	8	8	8
Zhoushan	2027	242.487	40.779	4.289	0.592	0.101	0.053574	0.00838667	0.0184192	0.0152027	0.00990099	12.991	0.342	0.079	0.009	0.001	0.0263259	0.00608113	0.000692787	7.69764e-05	7	7	7	7
Anqing	2028	251.083	29.813	1.21	1.684	0.281	0.0169068	-0.0369973	-0.121488	-0.0356295	-0.0355872	4.245	-1.103	-0.147	-0.06	-0.01	-0.259835	-0.034629	-0.0141343	-0.00235571	8	8	8	8
Bengbu	2028	352.491	52.573	2.697	3.323	0.552	0.0413656	-0.00791281	-0.045977	-0.00481493	-0.00362319	14.581	-0.416	-0.124	-0.016	-0.002	-0.0285303	-0.00850422	-0.00109732	-0.000137165	8	8	8	8
Bozhou	2028	320.864	59.4879	1.49	3.06	0.503	0.0321507	0.00150389	-0.0738255	-0.00947712	-0.00994036	10.316	0.0894631	-0.11	-0.029	-0.005	0.00867226	-0.010663	-0.00281117	-0.000484684	7	8	8	8
Changzhou	2028	143.403	9.433	0.248	0.504	0.081	-0.0069873	-0.0343475	-0.201613	-0.0297619	-0.037037	-1.002	-0.324	-0.05	-0.015	-0.003	0.323353	0.0499002	0.0149701	0.00299401	7	7	7	7
Chizhou	2028	113.38	11.776	0.373	0.609	0.103	0.0329423	-0.0129925	-0.0670241	-0.0131363	-0.00970874	3.735	-0.153	-0.025	-0.008	-0.001	-0.0409639	-0.00669344	-0.0021419	-0.000267738	8	8	8	8
Chuzhou	2028	352.825	60.128	0.749	3.69	0.606	0.0374123	-0.00364223	-0.29506	-0.00704607	-0.00660066	13.2	-0.219	-0.221	-0.026	-0.004	-0.0165909	-0.0167424	-0.0019697	-0.00030303	8	8	8	8
Fuyang	2028	555.527	82.2764	5.34076	3.439	0.576	0.0493549	0.00024125	4.7573e-06	-0.0203548	-0.0190972	27.418	0.0198492	2.54076e-05	-0.07	-0.011	0.000723948	9.26676e-07	-0.00255307	-0.000401196	7	7	8	8
Hangzhou	2028	437.766	19.651	0.729	0.749	0.122	0.032972	-0.0339423	-0.0713306	-0.0387183	-0.0409836	14.434	-0.667	-0.052	-0.029	-0.005	-0.0462103	-0.0036026	-0.00200915	-0.000346404	8	8	8	8
Hefei	2028	414.716	42.039	0.741	1.69	0.281	0.0322606	-0.0300197	-0.209177	-0.0727811	-0.0747331	13.379	-1.262	-0.155	-0.123	-0.021	-0.0943269	-0.0115853	-0.00919351	-0.00156962	8	8	8	8
Huaian	2028	620.611	55.269	1.874	3.535	0.582	0.0467298	-0.0111636	-0.0442903	-0.0152758	-0.0154639	29.001	-0.617	-0.083	-0.054	-0.009	-0.0212751	-0.00286197	-0.001862	-0.000310334	8	8	8	8
Huaibei	2028	115.381	18.149	0.939	1.16	0.188	0.0497309	-0.00573034	0.0255591	0	0	5.738	-0.104	0.024	0	0	-0.0181248	0.00418264	0	0	8	7	7	7
Huainan	2028	200.289	86.005	2.391	5.509	0.886	0.0452896	0.0461601	0.0171476	0.047014	0.0462754	9.071	3.97	0.041	0.259	0.041	0.437658	0.0045199	0.0285525	0.0045199	7	7	7	7
Huangshanshi	2028	85.974	7.364	0.177	0.327	0.056	0.0348594	-0.0342205	-0.254237	-0.0244648	-0.0178571	2.997	-0.252	-0.045	-0.008	-0.001	-0.0840841	-0.015015	-0.00266934	-0.000333667	8	8	8	8
Huzhou	2028	153.509	9.291	1.04	0.416	0.067	0.0157776	-0.0514476	-0.0153846	-0.0360577	-0.0447761	2.422	-0.478	-0.016	-0.015	-0.003	-0.197358	-0.00660611	-0.00619323	-0.00123865	8	8	8	8
Jiaxing	2028	127.688	7.442	0.587841	0.796	0.123	4.04975e-05	-0.165413	7.38045e-05	-0.0326633	-0.0406504	0.00517104	-1.231	4.33853e-05	-0.026	-0.005	-238.057	0.00839007	-5.028	-0.966924	8	7	8	8
Jinhua	2028	171.907	14.466	1.71583	0.663	0.108	0.0156829	-0.0515692	0.000505227	-0.0497738	-0.0555556	2.696	-0.746	0.000866881	-0.033	-0.006	-0.276706	0.000321543	-0.0122404	-0.00222552	8	7	8	8
Lianyungang	2028	597.798	63.784	5.465	3.582	0.581	0.0493478	-0.00946946	0.00347667	-0.00781686	-0.00860585	29.5	-0.604	0.019	-0.028	-0.005	-0.0204746	0.000644068	-0.000949153	-0.000169492	8	7	8	8
Lishui	2028	138.641	10.682	0.21	0.496	0.082	0.03341	-0.0271485	-0.180952	-0.0262097	-0.0243902	4.632	-0.29	-0.038	-0.013	-0.002	-0.0626079	-0.0082038	-0.00280656	-0.000431779	8	8	8	8
Luan	2028	242.923	16.9943	1.55331	1.95874	0.0879957	0.0141403	-0.000149165	-0.00464331	-1.06341e-08	-0.000633176	3.435	-0.00253495	-0.0072125	-2.08294e-08	-5.57167e-05	-0.000737977	-0.00209971	-6.06388e-09	-1.62203e-05	8	8	8	8
Ma'anshan	2028	122.958	14.239	0.37	0.653	0.107	0.028034	-0.0143971	-0.0567568	-0.0352221	-0.0373832	3.447	-0.205	-0.021	-0.023	-0.004	-0.059472	-0.00609225	-0.00667247	-0.00116043	8	8	8	8
Nanjing	2028	499.213	12.84	0.179	0.484	0.079	0.0588106	-0.0320872	-0.441341	-0.0475207	-0.0506329	29.359	-0.412	-0.079	-0.023	-0.004	-0.0140332	-0.00269083	-0.000783405	-0.000136244	8	8	8	8
Nantong	2028	665.352	63.827	3.57	2.204	0.376	0.041094	-0.00792768	-0.0420168	-0.0204174	-0.0239362	27.342	-0.506	-0.15	-0.045	-0.009	-0.0185063	-0.00548607	-0.00164582	-0.000329164	8	8	8	8
Ningbo	2028	419.041	36.569	2.115	1.015	0.164	0.0283433	-0.0194427	-0.0245863	-0.0295567	-0.0365854	11.877	-0.711	-0.052	-0.03	-0.006	-0.0598636	-0.00437821	-0.00252589	-0.000505178	8	8	8	8
Quzhou	2028	100.238	7.016	1.61801	0.452	0.078	0.0139867	-0.0811003	0.00344096	-0.0486726	-0.0512821	1.402	-0.569	0.00556752	-0.022	-0.004	-0.405849	0.00397113	-0.0156919	-0.00285307	8	7	8	8
Shanghai	2028	75.197	28.966	1.218	0.88559	0.113284	-0.0356397	-0.0286198	-0.107553	0	-0.000151373	-2.68	-0.829	-0.131	0	-1.71481e-05	0.309328	0.0488806	0	6.39856e-06	7	7	7	7
Shaoxing	2028	253.01	15.547	0.221	0.693	0.1	0.0194617	-0.0312601	-0.199095	-0.047619	-0.07	4.924	-0.486	-0.044	-0.033	-0.007	-0.0987002	-0.00893582	-0.00670187	-0.00142161	8	8	8	8
Suqian	2028	503.298	73.857	2.986	3.656	0.596	0.0437494	0.0051857	-0.0150703	-0.0153173	-0.0167785	22.019	0.383	-0.045	-0.056	-0.01	0.0173941	-0.00204369	-0.00254326	-0.000454153	7	8	8	8
Suzhou	2028	205.194	11.019	0.800623	0.476	0.074	-0.00147178	-0.0439241	-0.000255308	-0.0504202	-0.0540541	-0.302	-0.484	-0.000204405	-0.024	-0.004	1.60265	0.000676839	0.0794702	0.013245	6	7	7	7
Sùzhou	2028	357.611	76.214	3.27844	3.26523	0.561908	0.0234529	-0.0131472	-1.18167e-06	-0.000324558	-0.000119961	8.387	-1.002	-3.87402e-06	-0.00105976	-6.74072e-05	-0.119471	-4.61908e-07	-0.000126357	-8.03711e-06	8	8	8	8
Taizhou	2028	441.048	54.228	3.273	1.309	0.217	0.0478882	-0.00636203	-0.0128323	-0.00687548	-0.00921659	21.121	-0.345	-0.042	-0.009	-0.002	-0.0163345	-0.00198854	-0.000426116	-9.46925e-05	8	8	8	8
Tàizhou	2028	499.65	27.261	2.219	1.43	0.242	0.05149	-0.0229999	-0.0216314	-0.0258741	-0.0247934	25.727	-0.627	-0.048	-0.037	-0.006	-0.0243713	-0.00186574	-0.00143818	-0.000233218	8	8	8	8
Tongling	2028	120.847	17.627	0.891	1.232	0.202	0.064892	0.0499234	0.0460157	0.0503247	0.049505	7.842	0.88	0.041	0.062	0.01	0.112216	0.00522826	0.00790615	0.00127518	7	7	7	7
Wenzhou	2028	226.431	27.759	1.89	0.889	0.149	0.0427282	-0.0185165	-0.0153439	-0.0179978	-0.0201342	9.675	-0.514	-0.029	-0.016	-0.003	-0.0531266	-0.00299742	-0.00165375	-0.000310078	8	8	8	8
Wuhu	2028	190.359	24.267	0.264	2.169	0.357	0.0274586	-0.0135575	-0.253788	0.00737667	0.00560224	5.227	-0.329	-0.067	0.016	0.002	-0.0629424	-0.0128181	0.00306103	0.000382629	8	8	7	7
Wuxi	2028	114.54	2.974	0.151	0.39	0.062	-2.75597e-05	-0.263954	-0.291391	-0.0384615	-0.0483871	-0.00315669	-0.785	-0.044	-0.015	-0.003	248.678	13.9386	4.75181	0.950362	6	6	6	7
Xuancheng	2028	221.708	18.185	0.727	1.053	0.19	0.0437693	-0.0237558	-0.0701513	-0.0303894	-0.0263158	9.704	-0.432	-0.051	-0.032	-0.005	-0.0445177	-0.00525556	-0.00329761	-0.000515251	8	8	8	8
Xuzhou	2028	1109.68	72.788	1.447	4.918	0.815	0.0491233	-0.0303209	-0.191431	-0.0302969	-0.0319018	54.511	-2.207	-0.277	-0.149	-0.026	-0.0404872	-0.00508154	-0.00273339	-0.000476968	8	8	8	8
Yancheng	2028	1021.12	113.399	7.791	4.827	0.817	0.0451327	-0.00653445	-0.00949814	-0.022167	-0.0232558	46.086	-0.741	-0.074	-0.107	-0.019	-0.0160786	-0.00160569	-0.00232175	-0.000412273	8	8	8	8
Yangzhou	2028	476.515	33.385	1.921	2.015	0.33	0.0448989	-0.00584095	-0.00884956	-0.00843672	-0.00909091	21.395	-0.195	-0.017	-0.017	-0.003	-0.00911428	-0.000794578	-0.000794578	-0.00014022	8	8	8	8
Zhenjiang	2028	188.402	10.271	0.579	0.435	0.074	0.0265655	-0.0257034	-0.0345423	-0.0298851	-0.027027	5.005	-0.264	-0.02	-0.013	-0.002	-0.0527473	-0.003996	-0.0025974	-0.0003996	8	8	8	8
Zhoushan	2028	255.918	41.125	4.37	0.6	0.102	0.0524817	0.00841337	0.0185355	0.0133333	0.00980392	13.431	0.346	0.081	0.008	0.001	0.0257613	0.00603082	0.000595637	7.44546e-05	7	7	7	7
Anqing	2029	255.4	28.75	1.066	1.626	0.271	0.0169029	-0.0369739	-0.135084	-0.0356704	-0.0369004	4.317	-1.063	-0.144	-0.058	-0.01	-0.246236	-0.0333565	-0.0134353	-0.00231642	8	8	8	8
Bengbu	2029	367.431	52.161	2.575	3.308	0.55	0.0406607	-0.00789862	-0.0473786	-0.00453446	-0.00363636	14.94	-0.412	-0.122	-0.015	-0.002	-0.027577	-0.008166	-0.00100402	-0.000133869	8	8	8	8
Bozhou	2029	331.367	59.5661	1.382	3.032	0.499	0.031696	0.00131296	-0.0781476	-0.00923483	-0.00801603	10.503	0.078208	-0.108	-0.028	-0.004	0.00744625	-0.0102828	-0.0026659	-0.000380844	7	8	8	8
Changzhou	2029	142.402	9.119	0.201	0.489	0.079	-0.0070294	-0.0344336	-0.233831	-0.0306748	-0.0253165	-1.001	-0.314	-0.047	-0.015	-0.002	0.313686	0.046953	0.014985	0.001998	7	7	7	7
Chizhou	2029	117.185	11.624	0.349	0.602	0.101	0.03247	-0.0130764	-0.0687679	-0.0116279	-0.019802	3.805	-0.152	-0.024	-0.007	-0.002	-0.0399474	-0.00630749	-0.00183968	-0.000525624	8	8	8	8
Chuzhou	2029	366.538	59.91	0.532	3.665	0.601	0.0374122	-0.00363879	-0.407895	-0.00682128	-0.00831947	13.713	-0.218	-0.217	-0.025	-0.005	-0.0158973	-0.0158244	-0.00182309	-0.000364618	8	8	8	8
Fuyang	2029	584.368	82.2904	5.34077	3.37	0.566	0.0493542	0.000169681	1.80617e-06	-0.0204748	-0.0176678	28.841	0.0139632	9.64633e-06	-0.069	-0.01	0.000484143	3.34466e-07	-0.00239243	-0.000346729	7	7	8	8
Hangzhou	2029	452.692	19.007	0.682	0.722	0.117	0.0329716	-0.0338823	-0.068915	-0.0373961	-0.042735	14.926	-0.644	-0.047	-0.027	-0.005	-0.0431462	-0.00314887	-0.00180892	-0.000334986	8	8	8	8
Hefei	2029	428.339	40.787	0.592	1.568	0.26	0.0318042	-0.0306961	-0.251689	-0.0778061	-0.0807692	13.623	-1.252	-0.149	-0.122	-0.021	-0.0919034	-0.0109374	-0.00895544	-0.00154151	8	8	8	8
Huaian	2029	650.451	54.659	1.793	3.481	0.573	0.0458759	-0.0111601	-0.0451757	-0.0155128	-0.0157068	29.84	-0.61	-0.081	-0.054	-0.009	-0.0204424	-0.00271448	-0.00180965	-0.000301609	8	8	8	8
Huaibei	2029	121.42	18.046	0.963	1.159	0.187	0.0497365	-0.00570764	0.0249221	-0.000862813	-0.00534759	6.039	-0.103	0.024	-0.001	-0.001	-0.0170558	0.00397417	-0.00016559	-0.00016559	8	7	8	8
Huainan	2029	209.791	90.038	2.432	5.773	0.927	0.0452927	0.0447922	0.0168586	0.0457301	0.0442287	9.502	4.033	0.041	0.264	0.041	0.424437	0.00431488	0.0277836	0.00431488	7	7	7	7
Huangshanshi	2029	89.079	7.114	0.133	0.318	0.054	0.0348567	-0.035142	-0.330827	-0.0283019	-0.037037	3.105	-0.25	-0.044	-0.009	-0.002	-0.0805153	-0.0141707	-0.00289855	-0.000644122	8	8	8	8
Huzhou	2029	155.969	8.836	1.024	0.402	0.064	0.0157724	-0.0514939	-0.015625	-0.0348259	-0.046875	2.46	-0.455	-0.016	-0.014	-0.003	-0.184959	-0.00650407	-0.00569106	-0.00121951	8	8	8	8
Jiaxing	2029	127.69	6.247	0.587862	0.77	0.118	1.95571e-05	-0.191292	3.59237e-05	-0.0337662	-0.0423729	0.00249725	-1.195	2.11182e-05	-0.026	-0.005	-478.527	0.0084566	-10.4115	-2.0022	8	7	8	8
Jinhua	2029	174.647	13.757	1.71619	0.632	0.103	0.0156888	-0.0515374	0.000209564	-0.0490506	-0.0485437	2.74	-0.709	0.000359651	-0.031	-0.005	-0.258759	0.000131259	-0.0113139	-0.00182482	8	7	8	8
Lianyungang	2029	628.21	63.185	5.485	3.554	0.576	0.0484106	-0.0094801	0.00364631	-0.00787845	-0.00868056	30.412	-0.599	0.02	-0.028	-0.005	-0.0196962	0.000657635	-0.000920689	-0.000164409	8	7	8	8
Lishui	2029	143.433	10.4	0.174	0.483	0.08	0.0334093	-0.0271154	-0.206897	-0.0269151	-0.025	4.792	-0.282	-0.036	-0.013	-0.002	-0.0588481	-0.00751252	-0.00271285	-0.000417362	8	8	8	8
Luan	2029	246.383	16.9936	1.54882	1.95874	0.0879752	0.0140432	-3.93073e-05	-0.00289868	-2.354e-09	-0.00023316	3.46	-0.000667973	-0.00448954	-4.61087e-09	-2.05122e-05	-0.000193056	-0.00129755	-1.33262e-09	-5.9284e-06	8	8	8	8
Ma'anshan	2029	126.443	14.035	0.35	0.629	0.103	0.0275618	-0.0145351	-0.0571429	-0.0381558	-0.038835	3.485	-0.204	-0.02	-0.024	-0.004	-0.0585366	-0.00573888	-0.00688666	-0.00114778	8	8	8	8
Nanjing	2029	530.406	12.44	0.102	0.462	0.076	0.0588097	-0.0321543	-0.754902	-0.047619	-0.0394737	31.193	-0.4	-0.077	-0.022	-0.003	-0.0128234	-0.0024685	-0.000705286	-9.61754e-05	8	8	8	8
Nantong	2029	693.175	63.323	3.422	2.16	0.368	0.0401385	-0.00795919	-0.0432496	-0.0203704	-0.0217391	27.823	-0.504	-0.148	-0.044	-0.008	-0.0181145	-0.00531934	-0.00158143	-0.000287532	8	8	8	8
Ningbo	2029	431.264	35.871	2.065	0.987	0.159	0.0283423	-0.0194586	-0.0242131	-0.0283688	-0.0314465	12.223	-0.698	-0.05	-0.028	-0.005	-0.0571055	-0.00409065	-0.00229076	-0.000409065	8	8	8	8
Quzhou	2029	101.661	6.489	1.62097	0.431	0.074	0.0139975	-0.0812144	0.00182511	-0.0487239	-0.0540541	1.423	-0.527	0.00295845	-0.021	-0.004	-0.370344	0.00207902	-0.0147576	-0.00281096	8	7	8	8
Shanghai	2029	72.61	28.16	1.089	0.885619	0.113281	-0.0356287	-0.0286222	-0.118457	3.30047e-05	-2.61069e-05	-2.587	-0.806	-0.129	2.92296e-05	-2.95743e-06	0.311558	0.0498647	-1.12987e-05	1.14319e-06	7	7	1	7
Shaoxing	2029	258.032	15.075	0.178	0.66	0.093	0.0194627	-0.0313101	-0.241573	-0.05	-0.0752688	5.022	-0.472	-0.043	-0.033	-0.007	-0.0939865	-0.00856233	-0.00657109	-0.00139387	8	8	8	8
Suqian	2029	525.906	74.241	2.941	3.599	0.586	0.0429887	0.00517234	-0.0153009	-0.0158377	-0.0170648	22.608	0.384	-0.045	-0.057	-0.01	0.0169851	-0.00199045	-0.00252123	-0.000442321	7	8	8	8
Suzhou	2029	204.892	10.555	0.800515	0.452	0.07	-0.00147395	-0.0439602	-0.000134099	-0.0530973	-0.0571429	-0.302	-0.464	-0.000107348	-0.024	-0.004	1.53642	0.000355457	0.0794702	0.013245	6	7	7	7
Sùzhou	2029	366.104	75.225	3.27844	3.26465	0.561846	0.0231983	-0.0131472	-3.14935e-07	-0.00017772	-0.000110239	8.493	-0.989	-1.03249e-06	-0.000580192	-6.19374e-05	-0.116449	-1.2157e-07	-6.83141e-05	-7.29276e-06	8	8	8	8
Taizhou	2029	463.231	53.886	3.232	1.3	0.215	0.0478876	-0.00634673	-0.0126856	-0.00692308	-0.00930233	22.183	-0.342	-0.041	-0.009	-0.002	-0.0154172	-0.00184826	-0.000405716	-9.01591e-05	8	8	8	8
Tàizhou	2029	526.224	26.648	2.172	1.393	0.236	0.0504994	-0.0230036	-0.021639	-0.0265614	-0.0254237	26.574	-0.613	-0.047	-0.037	-0.006	-0.0230677	-0.00176865	-0.00139234	-0.000225785	8	8	8	8
Tongling	2029	128.87	18.519	0.933	1.295	0.211	0.0622565	0.0481667	0.0450161	0.0486486	0.042654	8.023	0.892	0.042	0.063	0.009	0.11118	0.00523495	0.00785242	0.00112177	7	7	7	7
Wenzhou	2029	236.537	27.255	1.861	0.874	0.146	0.0427248	-0.018492	-0.015583	-0.0171625	-0.0205479	10.106	-0.504	-0.029	-0.015	-0.003	-0.0498714	-0.00286958	-0.00148427	-0.000296853	8	8	8	8
Wuhu	2029	195.64	23.938	0.199	2.185	0.36	0.0269935	-0.0137438	-0.326633	0.00732265	0.00833333	5.281	-0.329	-0.065	0.016	0.003	-0.0622988	-0.0123083	0.00302973	0.000568074	8	8	7	7
Wuxi	2029	114.539	2.214	0.108	0.375	0.06	-8.78437e-06	-0.34327	-0.398148	-0.04	-0.0333333	-0.00100615	-0.76	-0.043	-0.015	-0.002	755.352	42.737	14.9083	1.98777	6	6	6	6
Xuancheng	2029	231.855	17.764	0.677	1.022	0.185	0.0437644	-0.0236996	-0.0738552	-0.0303327	-0.027027	10.147	-0.421	-0.05	-0.031	-0.005	-0.0414901	-0.00492756	-0.00305509	-0.000492756	8	8	8	8
Xuzhou	2029	1165.86	70.646	1.179	4.773	0.79	0.0481926	-0.0303202	-0.227311	-0.0303792	-0.0316456	56.186	-2.142	-0.268	-0.145	-0.025	-0.0381234	-0.00476987	-0.00258071	-0.000444951	8	8	8	8
Yancheng	2029	1068.13	112.662	7.717	4.722	0.798	0.0440123	-0.00654169	-0.00958922	-0.0222363	-0.0238095	47.011	-0.737	-0.074	-0.105	-0.019	-0.0156772	-0.0015741	-0.00223352	-0.000404161	8	8	8	8
Yangzhou	2029	498.339	33.19	1.903	1.997	0.327	0.0437935	-0.00587526	-0.00945875	-0.00901352	-0.00917431	21.824	-0.195	-0.018	-0.018	-0.003	-0.00893512	-0.00082478	-0.00082478	-0.000137463	8	8	8	8
Zhenjiang	2029	193.482	10.013	0.559	0.422	0.072	0.0262557	-0.0257665	-0.0357782	-0.0308057	-0.0277778	5.08	-0.258	-0.02	-0.013	-0.002	-0.0507874	-0.00393701	-0.00255906	-0.000393701	8	8	8	8
Zhoushan	2029	269.806	41.474	4.451	0.609	0.104	0.051474	0.00841491	0.0181982	0.0147783	0.0192308	13.888	0.349	0.081	0.009	0.002	0.0251296	0.00583237	0.000648041	0.000144009	7	7	7	7
Anqing	2030	259.792	27.724	0.927	1.571	0.262	0.0169058	-0.0370076	-0.149946	-0.0350095	-0.0343511	4.392	-1.026	-0.139	-0.055	-0.009	-0.233607	-0.0316485	-0.0125228	-0.00204918	8	8	8	8
Bengbu	2030	382.739	51.752	2.454	3.293	0.548	0.0399959	-0.00790308	-0.0493073	-0.00455512	-0.00364964	15.308	-0.409	-0.121	-0.015	-0.002	-0.0267181	-0.00790436	-0.00097988	-0.000130651	8	8	8	8
Bozhou	2030	342.061	59.6319	1.275	3.004	0.495	0.0312634	0.00110385	-0.0839216	-0.00932091	-0.00808081	10.694	0.0658245	-0.107	-0.028	-0.004	0.00615528	-0.0100056	-0.00261829	-0.000374042	7	8	8	8
Changzhou	2030	141.402	8.815	0.155	0.475	0.076	-0.00707204	-0.0344867	-0.296774	-0.0294737	-0.0394737	-1	-0.304	-0.046	-0.014	-0.003	0.304	0.046	0.014	0.003	7	7	7	7
Chizhou	2030	121.062	11.475	0.324	0.594	0.1	0.0320249	-0.0129847	-0.0771605	-0.013468	-0.01	3.877	-0.149	-0.025	-0.008	-0.001	-0.0384318	-0.00644828	-0.00206345	-0.000257931	8	8	8	8
Chuzhou	2030	380.784	59.693	0.32	3.64	0.597	0.0374123	-0.00363527	-0.6625	-0.00686813	-0.00670017	14.246	-0.217	-0.212	-0.025	-0.004	-0.0152323	-0.0148814	-0.00175488	-0.000280781	8	8	8	8
Fuyang	2030	614.706	82.3003	5.34077	3.303	0.555	0.0493537	0.000119614	6.92618e-07	-0.0202846	-0.0198198	30.338	0.00984424	3.69912e-06	-0.067	-0.011	0.000324485	1.2193e-07	-0.00220845	-0.000362582	7	7	8	8
Hangzhou	2030	468.127	18.384	0.637	0.695	0.112	0.0329718	-0.0338882	-0.0706436	-0.0388489	-0.0446429	15.435	-0.623	-0.045	-0.027	-0.005	-0.0403628	-0.00291545	-0.00174927	-0.000323939	8	8	8	8
Hefei	2030	442.211	39.544	0.447	1.449	0.24	0.0313696	-0.0314333	-0.324385	-0.0821256	-0.0833333	13.872	-1.243	-0.145	-0.119	-0.02	-0.089605	-0.0104527	-0.00857843	-0.00144175	8	8	8	8
Huaian	2030	681.156	54.056	1.713	3.428	0.564	0.0450778	-0.0111551	-0.0467017	-0.0154609	-0.0159574	30.705	-0.603	-0.08	-0.053	-0.009	-0.0196385	-0.00260544	-0.0017261	-0.000293112	8	8	8	8
Huaibei	2030	127.774	17.943	0.988	1.158	0.187	0.0497284	-0.0057404	0.0253036	-0.000863558	0	6.354	-0.103	0.025	-0.001	0	-0.0162103	0.00393453	-0.000157381	0	8	7	8	7
Huainan	2030	219.743	94.135	2.474	6.042	0.968	0.0452893	0.0435226	0.0169766	0.0445217	0.0423554	9.952	4.097	0.042	0.269	0.041	0.411676	0.00422026	0.0270297	0.00411977	7	7	7	7
Huangshanshi	2030	92.296	6.868	0.09	0.31	0.053	0.0348552	-0.0358183	-0.477778	-0.0258065	-0.0188679	3.217	-0.246	-0.043	-0.008	-0.001	-0.0764688	-0.0133665	-0.00248679	-0.000310849	8	8	8	8
Huzhou	2030	158.468	8.404	1.008	0.388	0.062	0.0157697	-0.0514041	-0.015873	-0.0360825	-0.0322581	2.499	-0.432	-0.016	-0.014	-0.002	-0.172869	-0.00640256	-0.00560224	-0.00080032	8	8	8	8
Jiaxing	2030	127.691	5.085	0.587873	0.746	0.113	8.55807e-06	-0.228515	1.79455e-05	-0.0321716	-0.0442478	0.00109279	-1.162	1.05496e-05	-0.024	-0.005	-1063.33	0.00965385	-21.9621	-4.57544	8	7	8	8
Jinhua	2030	177.43	13.083	1.71634	0.602	0.098	0.0156851	-0.0515172	8.94386e-05	-0.0498339	-0.0510204	2.783	-0.674	0.000153507	-0.03	-0.005	-0.242185	5.51588e-05	-0.0107797	-0.00179662	8	7	8	8
Lianyungang	2030	659.563	62.592	5.505	3.526	0.571	0.047536	-0.00947405	0.00363306	-0.00794101	-0.00875657	31.353	-0.593	0.02	-0.028	-0.005	-0.0189137	0.000637897	-0.000893056	-0.000159474	8	7	8	8
Lishui	2030	148.391	10.126	0.139	0.471	0.078	0.0334117	-0.0270591	-0.251799	-0.0254777	-0.025641	4.958	-0.274	-0.035	-0.012	-0.002	-0.0552642	-0.0070593	-0.00242033	-0.000403388	8	8	8	8
Luan	2030	249.868	16.9935	1.54598	1.95874	0.0879678	0.0139474	-1.06661e-05	-0.00183503	-5.49726e-10	-8.34552e-05	3.485	-0.000181254	-0.00283693	-1.07677e-09	-7.34137e-06	-5.20099e-05	-0.000814041	-3.08973e-10	-2.10656e-06	8	8	8	8
Ma'anshan	2030	129.965	13.831	0.33	0.606	0.099	0.0270996	-0.0147495	-0.0606061	-0.0379538	-0.040404	3.522	-0.204	-0.02	-0.023	-0.004	-0.0579216	-0.00567859	-0.00653038	-0.00113572	8	8	8	8
Nanjing	2030	563.549	12.054	0.028	0.441	0.072	0.0588112	-0.0320226	-2.64286	-0.047619	-0.0555556	33.143	-0.386	-0.074	-0.021	-0.004	-0.0116465	-0.00223275	-0.000633618	-0.000120689	8	8	8	8
Nantong	2030	721.486	62.821	3.276	2.117	0.36	0.0392398	-0.00799096	-0.0445665	-0.0203118	-0.0222222	28.311	-0.502	-0.146	-0.043	-0.008	-0.0177316	-0.00515701	-0.00151884	-0.000282576	8	8	8	8
Ningbo	2030	443.844	35.187	2.015	0.959	0.154	0.0283433	-0.019439	-0.0248139	-0.0291971	-0.0324675	12.58	-0.684	-0.05	-0.028	-0.005	-0.054372	-0.00397456	-0.00222576	-0.000397456	8	8	8	8
Quzhou	2030	103.103	6.001	1.62254	0.411	0.07	0.013986	-0.0813198	0.000964521	-0.0486618	-0.0571429	1.442	-0.488	0.00156497	-0.02	-0.004	-0.338419	0.00108528	-0.0138696	-0.00277393	8	7	8	8
Shanghai	2030	70.112	27.377	0.963	0.885633	0.113281	-0.0356287	-0.0286007	-0.130841	1.5128e-05	0	-2.498	-0.783	-0.126	1.33978e-05	0	0.313451	0.0504404	-5.36343e-06	0	7	7	1	7
Shaoxing	2030	263.154	14.618	0.136	0.628	0.086	0.0194639	-0.0312628	-0.308824	-0.0509554	-0.0813953	5.122	-0.457	-0.042	-0.032	-0.007	-0.089223	-0.00819992	-0.00624756	-0.00136665	8	8	8	8
Suqian	2030	549.12	74.627	2.896	3.544	0.577	0.0422749	0.00517239	-0.0155387	-0.0155192	-0.0155979	23.214	0.386	-0.045	-0.055	-0.009	0.0166279	-0.00193849	-0.00236926	-0.000387697	7	8	8	8
Suzhou	2030	204.59	10.111	0.800456	0.43	0.066	-0.00147612	-0.0439126	-7.46994e-05	-0.0511628	-0.0606061	-0.302	-0.444	-5.97936e-05	-0.022	-0.004	1.4702	0.000197992	0.0728477	0.013245	6	7	7	7
Sùzhou	2030	374.705	74.248	3.27844	3.26434	0.5618	0.0229541	-0.0131586	-8.58853e-08	-9.51582e-05	-8.14415e-05	8.601	-0.977	-2.8157e-07	-0.000310628	-4.57538e-05	-0.113591	-3.27369e-08	-3.61154e-05	-5.3196e-06	8	8	8	8
Taizhou	2030	486.53	53.547	3.191	1.291	0.213	0.0478881	-0.00633089	-0.0128486	-0.00697134	-0.00938967	23.299	-0.339	-0.041	-0.009	-0.002	-0.01455	-0.00175973	-0.000386283	-8.58406e-05	8	8	8	8
Tàizhou	2030	553.674	26.049	2.125	1.357	0.23	0.0495779	-0.0229951	-0.0221176	-0.0265291	-0.026087	27.45	-0.599	-0.047	-0.036	-0.006	-0.0218215	-0.0017122	-0.00131148	-0.000218579	8	8	8	8
Tongling	2030	137.081	19.425	0.975	1.359	0.221	0.0598989	0.0466409	0.0430769	0.0470935	0.0452489	8.211	0.906	0.042	0.064	0.01	0.11034	0.00511509	0.00779442	0.00121788	7	7	7	7
Wenzhou	2030	247.095	26.759	1.833	0.858	0.143	0.0427285	-0.0185358	-0.0152755	-0.018648	-0.020979	10.558	-0.496	-0.028	-0.016	-0.003	-0.0469786	-0.00265202	-0.00151544	-0.000284145	8	8	8	8
Wuhu	2030	200.976	23.611	0.134	2.202	0.363	0.0265504	-0.0138495	-0.485075	0.00772025	0.00826446	5.336	-0.327	-0.065	0.017	0.003	-0.0612819	-0.0121814	0.00318591	0.000562219	8	8	7	7
Wuxi	2030	114.539	1.479	0.066	0.361	0.057	-2.82706e-06	-0.496957	-0.636364	-0.0387812	-0.0526316	-0.000323808	-0.735	-0.042	-0.014	-0.003	2269.87	129.707	43.2355	9.26476	6	6	6	6
Xuancheng	2030	242.467	17.353	0.627	0.992	0.18	0.0437668	-0.0236847	-0.0797448	-0.0302419	-0.0277778	10.612	-0.411	-0.05	-0.03	-0.005	-0.0387297	-0.00471165	-0.00282699	-0.000471165	8	8	8	8
Xuzhou	2030	1223.78	68.568	0.92	4.632	0.766	0.0473224	-0.0303057	-0.281522	-0.0304404	-0.0313316	57.912	-2.078	-0.259	-0.141	-0.024	-0.035882	-0.0044723	-0.00243473	-0.000414422	8	8	8	8
Yancheng	2030	1116.09	111.93	7.644	4.619	0.779	0.0429662	-0.0065398	-0.00954997	-0.0222992	-0.0243902	47.954	-0.732	-0.073	-0.103	-0.019	-0.0152646	-0.00152229	-0.00214789	-0.000396213	8	8	8	8
Yangzhou	2030	520.599	32.997	1.886	1.979	0.324	0.0427584	-0.00584902	-0.00901379	-0.0090955	-0.00925926	22.26	-0.193	-0.017	-0.018	-0.003	-0.00867026	-0.000763702	-0.000808625	-0.000134771	8	8	8	8
Zhenjiang	2030	198.639	9.762	0.54	0.409	0.07	0.0259617	-0.0257119	-0.0351852	-0.0317848	-0.0285714	5.157	-0.251	-0.019	-0.013	-0.002	-0.0486717	-0.00368431	-0.00252085	-0.000387822	8	8	8	8
Zhoushan	2030	284.165	41.825	4.535	0.618	0.105	0.0505305	0.00839211	0.0185226	0.0145631	0.00952381	14.359	0.351	0.084	0.009	0.001	0.0244446	0.00584999	0.000626785	6.96427e-05	7	7	7	7

## Sheet: C-AGDP assignment
City	2021	2022	2023	2024	2025	2026	2027	2028	2029	2030
Anqing	7	8	8	8	8	8	8	8	8	8
Bengbu	7	8	8	8	8	8	8	8	8	8
Bozhou	7	8	8	8	7	7	7	7	7	7
Changzhou	7	7	7	7	7	7	7	7	7	7
Chizhou	7	8	8	8	8	8	8	8	8	8
Chuzhou	1	8	8	8	8	8	8	8	8	8
Fuyang	1	7	7	7	7	7	7	7	7	7
Hangzhou	7	8	8	8	8	8	8	8	8	8
Hefei	7	8	8	8	8	8	8	8	8	8
Huaian	7	8	8	8	8	8	8	8	8	8
Huaibei	7	8	8	8	8	8	8	8	8	8
Huainan	3	7	7	7	7	7	7	7	7	7
Huangshanshi	1	8	8	8	8	8	8	8	8	8
Huzhou	7	8	8	8	8	8	8	8	8	8
Jiaxing	8	6	6	6	8	8	8	8	8	8
Jinhua	7	8	8	8	8	8	8	8	8	8
Lianyungang	7	8	8	8	8	8	8	8	8	8
Lishui	8	8	8	8	8	8	8	8	8	8
Luan	7	8	8	8	8	8	8	8	8	8
Ma'anshan	7	8	8	8	8	8	8	8	8	8
Nanjing	8	8	8	8	8	8	8	8	8	8
Nantong	8	8	8	8	8	8	8	8	8	8
Ningbo	8	8	8	8	8	8	8	8	8	8
Quzhou	6	8	8	8	8	8	8	8	8	8
Shanghai	7	7	7	7	7	7	7	7	7	7
Shaoxing	7	8	8	8	8	8	8	8	8	8
Suqian	8	7	7	7	7	7	7	7	7	7
Suzhou	8	6	6	6	6	6	6	6	6	6
Sùzhou	1	8	8	8	8	8	8	8	8	8
Taizhou	7	8	8	8	8	8	8	8	8	8
Tàizhou	8	8	8	8	8	8	8	8	8	8
Tongling	7	7	7	7	7	7	7	7	7	7
Wenzhou	8	8	8	8	8	8	8	8	8	8
Wuhu	1	8	8	8	8	8	8	8	8	8
Wuxi	7	7	7	6	6	6	6	6	6	6
Xuancheng	7	8	8	8	8	8	8	8	8	8
Xuzhou	8	8	8	8	8	8	8	8	8	8
Yancheng	8	8	8	8	8	8	8	8	8	8
Yangzhou	8	8	8	8	8	8	8	8	8	8
Zhenjiang	8	8	8	8	8	8	8	8	8	8
Zhoushan	7	7	7	7	7	7	7	7	7	7

## Sheet: COD-AGDP assignment
City	2021	2022	2023	2024	2025	2026	2027	2028	2029	2030
Anqing	7	8	8	8	8	8	8	8	8	8
Bengbu	7	8	8	8	8	8	8	8	8	8
Bozhou	7	8	8	8	8	8	8	8	8	8
Changzhou	7	7	7	7	7	7	7	7	7	7
Chizhou	8	8	8	8	8	8	8	8	8	8
Chuzhou	7	8	8	8	8	8	8	8	8	8
Fuyang	7	7	7	7	7	7	7	7	7	7
Hangzhou	8	8	8	8	8	8	8	8	8	8
Hefei	7	8	8	8	8	8	8	8	8	8
Huaian	8	8	8	8	8	8	8	8	8	8
Huaibei	8	7	7	7	7	7	7	7	7	7
Huainan	7	7	7	7	7	7	7	7	7	7
Huangshanshi	7	8	8	8	8	8	8	8	8	8
Huzhou	7	8	8	8	8	8	8	8	8	8
Jiaxing	8	1	1	1	7	7	7	7	7	7
Jinhua	1	7	7	7	7	7	7	7	7	7
Lianyungang	7	7	7	7	7	7	7	7	7	7
Lishui	8	8	8	8	8	8	8	8	8	8
Luan	7	8	8	8	8	8	8	8	8	8
Ma'anshan	8	8	8	8	8	8	8	8	8	8
Nanjing	8	8	8	8	8	8	8	8	8	8
Nantong	7	8	8	8	8	8	8	8	8	8
Ningbo	8	8	8	8	8	8	8	8	8	8
Quzhou	1	7	7	7	7	7	7	7	7	7
Shanghai	8	7	7	7	7	7	7	7	7	7
Shaoxing	8	8	8	8	8	8	8	8	8	8
Suqian	8	8	8	8	8	8	8	8	8	8
Suzhou	8	7	7	7	7	7	7	7	7	7
Sùzhou	7	8	8	8	8	8	8	8	8	8
Taizhou	8	8	8	8	8	8	8	8	8	8
Tàizhou	7	8	8	8	8	8	8	8	8	8
Tongling	7	7	7	7	7	7	7	7	7	7
Wenzhou	8	8	8	8	8	8	8	8	8	8
Wuhu	7	8	8	8	8	8	8	8	8	8
Wuxi	7	7	7	7	7	6	6	6	6	6
Xuancheng	8	8	8	8	8	8	8	8	8	8
Xuzhou	8	8	8	8	8	8	8	8	8	8
Yancheng	7	8	8	8	8	8	8	8	8	8
Yangzhou	8	8	8	8	8	8	8	8	8	8
Zhenjiang	8	8	8	8	8	8	8	8	8	8
Zhoushan	7	7	7	7	7	7	7	7	7	7

## Sheet: TN-AGDP assignment
City	2021	2022	2023	2024	2025	2026	2027	2028	2029	2030
Anqing	7	8	8	8	8	8	8	8	8	8
Bengbu	7	8	8	8	8	8	8	8	8	8
Bozhou	1	8	8	8	8	8	8	8	8	8
Changzhou	1	7	7	7	7	7	7	7	7	7
Chizhou	7	8	8	8	8	8	8	8	8	8
Chuzhou	1	8	8	8	8	8	8	8	8	8
Fuyang	1	8	8	8	8	8	8	8	8	8
Hangzhou	8	8	8	8	8	8	8	8	8	8
Hefei	7	8	8	8	8	8	8	8	8	8
Huaian	7	8	8	8	8	8	8	8	8	8
Huaibei	7	8	8	7	8	8	8	7	8	8
Huainan	7	7	7	7	7	7	7	7	7	7
Huangshanshi	1	8	8	8	8	8	8	8	8	8
Huzhou	7	8	8	8	8	8	8	8	8	8
Jiaxing	7	7	7	6	8	8	8	8	8	8
Jinhua	7	8	8	8	8	8	8	8	8	8
Lianyungang	7	8	8	8	8	8	8	8	8	8
Lishui	7	8	8	8	8	8	8	8	8	8
Luan	7	8	8	8	8	8	8	8	8	8
Ma'anshan	8	8	8	8	8	8	8	8	8	8
Nanjing	7	8	8	8	8	8	8	8	8	8
Nantong	8	8	8	8	8	8	8	8	8	8
Ningbo	8	8	8	8	8	8	8	8	8	8
Quzhou	7	8	8	8	8	8	8	8	8	8
Shanghai	7	7	1	1	7	1	1	7	1	1
Shaoxing	7	8	8	8	8	8	8	8	8	8
Suqian	7	8	8	8	8	8	8	8	8	8
Suzhou	8	7	7	7	7	7	7	7	7	7
Sùzhou	7	8	8	8	8	8	8	8	8	8
Taizhou	7	8	8	8	8	8	8	8	8	8
Tàizhou	8	8	8	8	8	8	8	8	8	8
Tongling	7	7	7	7	7	7	7	7	7	7
Wenzhou	8	8	8	8	8	8	8	8	8	8
Wuhu	1	7	7	7	7	7	7	7	7	7
Wuxi	7	7	7	7	7	7	6	6	6	6
Xuancheng	8	8	8	8	8	8	8	8	8	8
Xuzhou	8	8	8	8	8	8	8	8	8	8
Yancheng	8	8	8	8	8	8	8	8	8	8
Yangzhou	7	8	8	8	8	8	8	8	8	8
Zhenjiang	8	8	8	8	8	8	8	8	8	8
Zhoushan	7	7	7	7	7	7	7	7	7	7

## Sheet: TP-AGDP assignment
City	2021	2022	2023	2024	2025	2026	2027	2028	2029	2030
Anqing	7	8	8	8	8	8	8	8	8	8
Bengbu	7	8	8	8	8	8	8	8	8	8
Bozhou	1	8	8	8	8	8	8	8	8	8
Changzhou	7	7	7	7	7	7	7	7	7	7
Chizhou	7	8	8	8	8	8	8	8	8	8
Chuzhou	1	8	8	8	8	8	8	8	8	8
Fuyang	1	8	8	8	8	8	8	8	8	8
Hangzhou	8	8	8	8	8	8	8	8	8	8
Hefei	7	8	8	8	8	8	8	8	8	8
Huaian	7	8	8	8	8	8	8	8	8	8
Huaibei	7	8	7	8	7	7	8	7	8	7
Huainan	7	7	7	7	7	7	7	7	7	7
Huangshanshi	7	8	8	8	8	8	8	8	8	8
Huzhou	7	8	8	8	8	8	8	8	8	8
Jiaxing	8	7	7	7	8	8	8	8	8	8
Jinhua	7	8	8	8	8	8	8	8	8	8
Lianyungang	7	8	8	8	8	8	8	8	8	8
Lishui	8	8	8	8	8	8	8	8	8	8
Luan	7	8	8	8	8	8	8	8	8	8
Ma'anshan	8	8	8	8	8	8	8	8	8	8
Nanjing	7	8	8	8	8	8	8	8	8	8
Nantong	8	8	8	8	8	8	8	8	8	8
Ningbo	8	8	8	8	8	8	8	8	8	8
Quzhou	7	8	8	8	8	8	8	8	8	8
Shanghai	8	7	7	7	7	7	7	7	7	7
Shaoxing	7	8	8	8	8	8	8	8	8	8
Suqian	7	8	8	8	8	8	8	8	8	8
Suzhou	8	7	7	7	7	7	7	7	7	7
Sùzhou	7	8	8	8	8	8	8	8	8	8
Taizhou	7	8	8	8	8	8	8	8	8	8
Tàizhou	8	8	8	8	8	8	8	8	8	8
Tongling	7	7	7	7	7	7	7	7	7	7
Wenzhou	8	8	8	8	8	8	8	8	8	8
Wuhu	1	7	7	7	7	7	7	7	7	7
Wuxi	7	7	7	7	7	7	7	7	6	6
Xuancheng	8	8	8	8	8	8	8	8	8	8
Xuzhou	8	8	8	8	8	8	8	8	8	8
Yancheng	8	8	8	8	8	8	8	8	8	8
Yangzhou	7	8	8	8	8	8	8	8	8	8
Zhenjiang	8	8	8	8	8	8	8	8	8	8
Zhoushan	7	7	7	7	7	7	7	7	7	7
